# Supplementary material for: A Novel Machine Learning Model and a Web Portal for Predicting the Human Skin Sensitization Effects of Chemical Agents
Source: Toxics. 2024 Nov 7;12(11):803. doi: 10.3390/toxics12110803 (PMC11598222; doi:10.3390/toxics12110803)
Supplement: Supplementary file 1 [file toxics-12-00803-s001.zip]

Archive with 21 entries (17 files):
- .DS_Store
- File S1 - Data/
- File S1 - Data/.DS_Store
- File S1 - Data/Binary Model Data/
- File S1 - Data/Binary Model Data/dataset_ss_DSA05_MLLP_GHS_BIN_Binary.sdf
- File S1 - Data/Binary Model Data/dataset_ss_DSA05_MSPE_GHS_BIN_Binary.sdf
- File S1 - Data/Binary Model Data/dataset_ss_DSA05_WES_GHS_BIN_Binary.sdf
- File S1 - Data/Binary Model Data/dataset_ss_DSA05_WoE_GHS_BIN_Binary.sdf
- File S1 - Data/Continuous Model Data/
- File S1 - Data/Continuous Model Data/dataset_ss_DSA05_DSA05_cont_log_median.sdf
- File S1 - Data/Continuous Model Data/dataset_ss_DSA05_DSA_cont_log_median.sdf
- File S1 - Data/Continuous Model Data/dataset_ss_DSA05_logDSA01_cont_median.sdf
- File S1 - Data/Multiclass Model Data/
- File S1 - Data/Multiclass Model Data/dataset_ss_DSA05_MLLP_GHS_SUB MC.sdf
- File S1 - Data/Multiclass Model Data/dataset_ss_DSA05_MSPE_GHS_SUB MC.sdf
- File S1 - Data/Multiclass Model Data/dataset_ss_DSA05_WES_GHS_SUB MC.sdf
- File S1 - Data/Multiclass Model Data/dataset_ss_DSA05_WoE_GHS_SUB MC.sdf
- Supplementary Figures.pdf
- Table S1 - Modeling Results.xlsx
- Table S2 - EV Predictions.xlsx
- Table S3 - Y-Randomization Results.xlsx
