# Supplementary material for: A Novel Machine Learning Model and a Web Portal for Predicting the Human Skin Sensitization Effects of Chemical Agents
Source: Toxics. 2024 Nov 7;12(11):803. doi: 10.3390/toxics12110803 (PMC11598222; doi:10.3390/toxics12110803)
Supplement: Supplementary file 1 [file toxics-12-00803-s001.zip › Table S1 - Modeling Results.xlsx]

## Sheet: Uncalibrated Binary Models Stat
WoE Approach	Descriptor + Algorithm	CCR	Sensitivity	Specificity	PPV	NPV	AUC	Coverage
MLLP	ECFP4 + RF	0.56	0.98	0.15	0.82	0.6	0.75	82.7062
	ECFP4 + SVM	0.6	0.98	0.22	0.84	0.69	0.77	82.7062
	ECFP4 + LightGBM	0.5	1	0	0.8		0.63	82.7062
	Mordred + RF	0.58	0.96	0.2	0.83	0.53	0.8	92.8107
	Mordred + SVM	0.52	0.99	0.05	0.81	0.5	0.58	92.8107
	Mordred + LightGBM	0.49	0.96	0.02	0.8	0.12	0.74	92.8107
	MACCS + RF	0.5	1	0	0.8		0.6	83.194
	MACCS + SVM	0.55	0.99	0.1	0.82	0.67	0.69	83.194
	MACCS + LightGBM	0.5	1	0	0.8		0.58	83.194
MSPE	ECFP4 + RF	0.54	0.98	0.1	0.83	0.5	0.72	88.9006
	ECFP4 + SVM	0.62	0.98	0.26	0.86	0.77	0.73	88.9006
	ECFP4 + LightGBM	0.5	1	0	0.82		0.56	88.9006
	Mordred + RF	0.59	0.97	0.21	0.85	0.57	0.82	95.3594
	Mordred + SVM	0.5	0.99	0	0.82	0	0.58	95.3594
	Mordred + LightGBM	0.5	0.99	0	0.82	0	0.73	95.3594
	MACCS + RF	0.52	0.99	0.05	0.83	0.5	0.76	85.2008
	MACCS + SVM	0.6	0.98	0.21	0.85	0.73	0.7	85.2008
	MACCS + LightGBM	0.5	1	0	0.82		0.6	85.2008
WoE	ECFP4 + RF	0.54	0.98	0.1	0.82	0.5	0.75	88.5412
	ECFP4 + SVM	0.55	0.98	0.12	0.83	0.62	0.7	88.5412
	ECFP4 + LightGBM	0.5	1	0	0.81		0.58	88.5412
	Mordred + RF	0.52	0.97	0.07	0.82	0.33	0.81	92.2093
	Mordred + SVM	0.5	1	0	0.81		0.53	92.2093
	Mordred + LightGBM	0.52	0.98	0.05	0.82	0.33	0.75	92.2093
	MACCS + RF	0.54	0.98	0.1	0.82	0.5	0.72	86.7125
	MACCS + SVM	0.54	0.98	0.1	0.82	0.5	0.67	86.7125
	MACCS + LightGBM	0.5	1	0	0.81		0.6	86.7125
WES	ECFP4 + RF	0.64	0.98	0.3	0.83	0.79	0.88	89.3048
	ECFP4 + SVM	0.77	0.98	0.57	0.89	0.91	0.9	89.3048
	ECFP4 + LightGBM	0.5	1	0	0.78		0.6	89.3048
	Mordred + RF	0.63	0.96	0.3	0.83	0.69	0.79	91.123
	Mordred + SVM	0.52	0.99	0.05	0.79	0.67	0.59	91.123
	Mordred + LightGBM	0.52	1	0.05	0.79	1	0.74	91.123
	MACCS + RF	0.54	0.99	0.08	0.79	0.75	0.66	74.5633
	MACCS + SVM	0.55	0.98	0.11	0.8	0.57	0.69	74.5633
	MACCS + LightGBM	0.5	1	0	0.78		0.59	74.5633

## Sheet: WoE Multiclass Models Stat
WoE Approach	Descriptor + Algorithm	CCR	Sensitivity	Specificity	PPV	NPV	AUC	Coverage
MLLP	ECFP4 + RF	0.65	0.53	0.77	0.53	0.77	0.71	82.5
	ECFP4 + SVM	0.66	0.54	0.77	0.54	0.77	0.74	82.5
	ECFP4 + LightGBM	0.58	0.45	0.72	0.45	0.73	0.62	82.5
	Mordred + RF	0.68	0.58	0.79	0.58	0.79	0.75	90.8333
	Mordred + SVM	0.6	0.46	0.73	0.46	0.73	0.64	90.8333
	Mordred + LightGBM	0.64	0.52	0.76	0.52	0.76	0.7	90.8333
	Sagaar + RF	0.62	0.5	0.75	0.5	0.75	0.65	96.6667
	Sagaar + SVM	0.62	0.49	0.75	0.49	0.76	0.65	96.6667
	Sagaar + LightGBM	0.62	0.5	0.75	0.5	0.75	0.63	96.6667
MSPE	ECFP4 + RF	0.6	0.47	0.74	0.48	0.73	0.64	74.6739
	ECFP4 + SVM	0.53	0.38	0.69	0.39	0.69	0.61	74.6739
	ECFP4 + LightGBM	0.57	0.43	0.71	0.42	0.72	0.6	74.6739
	Mordred + RF	0.64	0.51	0.76	0.52	0.76	0.74	88.0435
	Mordred + SVM	0.58	0.44	0.72	0.42	0.72	0.62	88.0435
	Mordred + LightGBM	0.61	0.48	0.74	0.48	0.74	0.64	88.0435
	Sagaar + RF	0.6	0.47	0.74	0.47	0.74	0.66	96.5942
	Sagaar + SVM	0.57	0.43	0.71	0.4	0.72	0.62	96.5942
	Sagaar + LightGBM	0.6	0.46	0.73	0.46	0.73	0.62	96.5942
WoE	ECFP4 + RF	0.62	0.49	0.74	0.47	0.75	0.66	81.3333
	ECFP4 + SVM	0.58	0.44	0.72	0.42	0.73	0.66	81.3333
	ECFP4 + LightGBM	0.61	0.48	0.74	0.47	0.74	0.64	81.3333
	Mordred + RF	0.64	0.53	0.76	0.53	0.77	0.72	89.3667
	Mordred + SVM	0.51	0.35	0.67	0.35	0.68	0.49	89.3667
	Mordred + LightGBM	0.6	0.46	0.73	0.46	0.73	0.64	89.3667
	Sagaar + RF	0.6	0.46	0.73	0.46	0.74	0.65	95.8667
	Sagaar + SVM	0.6	0.47	0.74	0.45	0.75	0.63	95.8667
	Sagaar + LightGBM	0.58	0.44	0.72	0.44	0.72	0.65	95.8667
WES	ECFP4 + RF	0.6	0.47	0.74	0.49	0.73	0.69	49.1905
	ECFP4 + SVM	0.58	0.44	0.72	0.44	0.72	0.66	49.1905
	ECFP4 + LightGBM	0.56	0.41	0.71	0.42	0.71	0.61	49.1905
	Mordred + RF	0.73	0.64	0.82	0.64	0.82	0.75	81.1429
	Mordred + SVM	0.5	0.34	0.67	0.23	0.67	0.48	81.1429
	Mordred + LightGBM	0.66	0.55	0.77	0.55	0.78	0.69	81.1429
	Sagaar + RF	0.63	0.51	0.75	0.52	0.75	0.71	97
	Sagaar + SVM	0.63	0.51	0.75	0.51	0.76	0.64	97
	Sagaar + LightGBM	0.66	0.54	0.77	0.55	0.77	0.66	97
