# Supplementary material for: A Novel Machine Learning Model and a Web Portal for Predicting the Human Skin Sensitization Effects of Chemical Agents
Source: Toxics. 2024 Nov 7;12(11):803. doi: 10.3390/toxics12110803 (PMC11598222; doi:10.3390/toxics12110803)
Supplement: Supplementary file 1 [file toxics-12-00803-s001.zip › Table S2 - EV Predictions.xlsx]

## Sheet: EV Binary DASS DA ITS Call
	RowID	CASRN	Original_SMILES	Canonical_QSARr	InChI_Code_QSARr	InChI Key_QSARr	Salt_Solvent	Number of connected components	Curated.name	EC	dpra_call*	dpra_pC*	dpra_pK*	hclat_call*	hclat_mit*	ks_call*	insilico_call*	insilico_ad*	reference_llna_call	reference_llna_potency	reference_hppt_call	reference_hppt_potency	reference_basketter_call	reference_basketter_potency	DPRA Call Input	DPRA %-C Depletion Input	DPRA %-K Depletion Input	DPRA Mean (Calculated)	h-CLAT Call Input	h-CLAT MIT Input	Keratinosens(TM) Call Input	In Silico Call Input	In Silico Applicability Domain Input	DA ITS h-CLAT Score	DA ITS DPRA Score	DA ITS in Silico Score	DA ITS Total Score	Original Outcome	DA ITS Potency	DA 2o3 Call	DA KE 3/1 STS Call	DA KE 3/1 STS Potency	Pred_outcome_phenotypic	Applicability_Domain	Orig_outcome_bin	Pred_outcome_bin
0	1	514-10-3	CC(C)C1CC[C@H]2C(C=1)=CC[C@H]1[C@@](C)(CCC[C@]21C)C(O)=O	CC(C)C1CCC2C(C=1)=CCC1C(C)(CCCC21C)C(O)=O	InChI=1S/C20H30O2/c1-13(2)14-6-8-16-15(12-14)7-9-17-19(16,3)10-5-11-20(17,4)18(21)22/h7,12-13,16-17H,5-6,8-11H2,1-4H3,(H,21,22)	RSWGJHLUYNHPMX-UHFFFAOYSA-N		1	Abietic acid	208-178-3	1	99.9	16.3	0	#XL_EVAL_ERROR#	1	1	In	1	1B	NA	NA	1	1B	1	99.9	16.3	58.1	0	Inf	1	1	1	0	3	1	4	1	1B	1	1	1B	0	Outside	1	0
1	2	100-06-1	CC(=O)C1=CC=C(C=C1)OC	CC(=O)C1=CC=C(C=C1)OC	InChI=1S/C9H10O2/c1-7(10)8-3-5-9(11-2)6-4-8/h3-6H,1-2H3	NTPLXRHDUXRPNE-UHFFFAOYSA-N		1	Acetanisole	202-815-9	0	4.723885562	0.1	0	#XL_EVAL_ERROR#	1	0	Out	0	NC	NA	NA	NA	NA	0	4.723885562	0.1	2.411942781	0	Inf	1	0	0	0	0	NA	0	0	NC	0	0	NC	1	Inside	0	1
2	3	874-23-7	CC(=O)C1CCCCC1=O	CC(=O)C1CCCCC1=O	InChI=1S/C8H12O2/c1-6(9)7-4-2-3-5-8(7)10/h7H,2-5H2,1H3	OEKATORRSPXJHE-UHFFFAOYSA-N		1	2-Acetylcyclohexanone	212-858-5	0	5	0	1	109.7	1	1	In	NA	NA	NA	NA	NA	NA	0	5	0	2.5	1	109.70	1	1	1	2	0	1	3	1	1B	1	1	1B	0	Outside	1	0
3	4	140-67-0	COC1C=CC(CC=C)=CC=1	COC1C=CC(CC=C)=CC=1	InChI=1S/C10H12O/c1-3-4-9-5-7-10(11-2)8-6-9/h3,5-8H,1,4H2,2H3	ZFMSMUAANRJZFM-UHFFFAOYSA-N		1	4-Allylanisole	205-427-8	1	20.62541583	0	1	207.5967652	0	1	In	1	1B	NA	NA	NA	NA	1	20.62541583	0	10.312707915	1	207.60	0	1	1	1	1	1	3	1	1B	1	1	1B	1	Inside	1	1
4	5	7493-74-5	C=CCOC(=O)COC1C=CC=CC=1	C=CCOC(=O)COC1C=CC=CC=1	InChI=1S/C11H12O3/c1-2-8-13-11(12)9-14-10-6-4-3-5-7-10/h2-7H,1,8-9H2	VUFZVGQUAVDKMC-UHFFFAOYSA-N		1	Allyl phenoxyacetate	231-335-2	0	0.61	4.08	0	#XL_EVAL_ERROR#	1	1	In	1	1B	NA	NA	1	1B	0	0.61	4.08	2.345	0	Inf	1	1	1	0	0	1	1	0	NC	0	0	NC	1	Inside	0	1
5	6	2835-99-6	CC1=CC(O)=CC=C1N	CC1=CC(O)=CC=C1N	InChI=1S/C7H9NO/c1-5-4-6(9)2-3-7(5)8/h2-4,9H,8H2,1H3	QGNGOGOOPUYKMC-UHFFFAOYSA-N		1	4-Amino-m-cresol	220-621-2	1	90	28.8000031	1	11.50004363	1	1	In	1	1A	NA	NA	NA	NA	1	90	28.8000031	59.40000155	1	11.50	1	1	1	2	3	1	6	1	1A	1	1	1B	1	Inside	1	1
6	7	2835-95-2	CC1=CC=C(N)C=C1O	CC1=CC=C(N)C=C1O	InChI=1S/C7H9NO/c1-5-2-3-6(8)4-7(5)9/h2-4,9H,8H2,1H3	DBFYESDCPWWCHN-UHFFFAOYSA-N		1	5-Amino-o-cresol	220-618-6	1	89.1999998	12.5	1	113.2362193	1	1	In	1	1B	NA	NA	NA	NA	1	89.1999998	12.5	50.8499999	1	113.24	1	1	1	2	3	1	6	1	1A	1	1	1B	1	Inside	1	1
7	8	95-55-6	NC1=CC=CC=C1O	NC1=CC=CC=C1O	InChI=1S/C6H7NO/c7-5-3-1-2-4-6(5)8/h1-4,8H,7H2	CDAWCLOXVUBKRW-UHFFFAOYSA-N		1	2-Aminophenol	202-431-1	1	96.2	18.1	1	1.1	1	1	In	1	1A	NA	NA	1	1A	1	96.2	18.1	57.15	1	1.10	1	1	1	3	3	1	7	1	1A	1	1	1A	1	Inside	1	1
8	9	591-27-5	NC1C=C(O)C=CC=1	NC1C=C(O)C=CC=1	InChI=1S/C6H7NO/c7-5-2-1-3-6(8)4-5/h1-4,8H,7H2	CWLKGDAVCFYWJK-UHFFFAOYSA-N		1	3-Aminophenol	209-711-2	0	6.6	1.2	1	117.0988035	0	1	In	1	1B	NA	NA	NA	NA	0	6.6	1.2	3.9	1	117.10	0	1	1	2	0	1	3	1	1B	0	1	1B	1	Inside	1	1
9	10	122-40-7	CCCCCC(C=O)=CC1C=CC=CC=1	CCCCCC(C=O)=CC1C=CC=CC=1	InChI=1S/C14H18O/c1-2-3-5-10-14(12-15)11-13-8-6-4-7-9-13/h4,6-9,11-12H,2-3,5,10H2,1H3	HMKKIXGYKWDQSV-UHFFFAOYSA-N		1	alpha-Amylcinnamaldehyde	204-541-5	0	0.6	3.9	1	25.94	1	1	In	1	1B	NA	NA	1	1B	0	0.6	3.9	2.25	1	25.94	1	1	1	2	0	1	3	1	1B	1	1	1B	0	Outside	1	0
10	11	101-85-9	CCCCCC(CO)=CC1C=CC=CC=1	CCCCCC(CO)=CC1C=CC=CC=1	InChI=1S/C14H20O/c1-2-3-5-10-14(12-15)11-13-8-6-4-7-9-13/h4,6-9,11,15H,2-3,5,10,12H2,1H3	LIPHCKNQPJXUQF-UHFFFAOYSA-N		1	alpha-Amylcinnamic alcohol	202-982-8	0	5	0	1	17.7	0	1	In	1	1B	NA	NA	1	1B	0	5	0	2.5	1	17.70	0	1	1	2	0	1	3	1	1B	0	1	1B	0	Outside	1	0
11	12	104-46-1	CC=CC1=CC=C(C=C1)OC	CC=CC1=CC=C(C=C1)OC	InChI=1S/C10H12O/c1-3-4-9-5-7-10(11-2)8-6-9/h3-8H,1-2H3	RUVINXPYWBROJD-UHFFFAOYSA-N		1	Anethole	203-205-5	0	0	9.6	1	96.39	0	1	In	1	NA	NA	NA	0	NC	0	0	9.6	4.8	1	96.39	0	1	1	2	0	1	3	1	1B	0	1	1B	1	Inside	1	1
12	13	5462-06-6	COC1C=CC(CC(C)C=O)=CC=1	COC1C=CC(CC(C)C=O)=CC=1	InChI=1S/C11H14O2/c1-9(8-12)7-10-3-5-11(13-2)6-4-10/h3-6,8-9H,7H2,1-2H3	VLFBSPUPYFTTNF-UHFFFAOYSA-N		1	2-(p-Anisyl)propanal	226-749-5	0	8.96	0	1	71	1	1	In	1	1B	NA	NA	1	1B	0	8.96	0	4.48	1	71.00	1	1	1	2	0	1	3	1	1B	1	1	1B	1	Outside	1	1
13	14	478695-70-4	CC(OC(=O)CC(=O)OCC)C1CC(C)(C)CCC1	CC(OC(=O)CC(=O)OCC)C1CC(C)(C)CCC1	InChI=1S/C15H26O4/c1-5-18-13(16)9-14(17)19-11(2)12-7-6-8-15(3,4)10-12/h11-12H,5-10H2,1-4H3	QISVACSCBGQBEZ-UHFFFAOYSA-N		1	Applelide	639-080-2	0	1.17	2.13	1	69	0	0	In	0	NC	NA	NA	NA	NA	0	1.17	2.13	1.65	1	69.00	0	0	1	2	0	0	2	1	1B	0	1	1B	0	Outside	1	0
14	15	1675-54-3	CC(C)(C1C=CC(=CC=1)OCC1CO1)C1C=CC(=CC=1)OCC1CO1	CC(C)(C1C=CC(=CC=1)OCC1CO1)C1C=CC(=CC=1)OCC1CO1	InChI=1S/C21H24O4/c1-21(2,15-3-7-17(8-4-15)22-11-19-13-24-19)16-5-9-18(10-6-16)23-12-20-14-25-20/h3-10,19-20H,11-14H2,1-2H3	LCFVJGUPQDGYKZ-UHFFFAOYSA-N		1	BADGE	216-823-5	1	42.5	1.1	1	18.27	1	1	In	1	1A	NA	NA	1	1B	1	42.5	1.1	21.8	1	18.27	1	1	1	2	1	1	4	1	1B	1	1	1B	1	Outside	1	1
15	16	20048-27-5	NC1C=CC(=CC=1)N=C1C=C(N)C(C=C1N)=NC1C=CC(N)=CC=1	NC1C=CC(=CC=1)N=C1CC(=N)C(CC1=N)=NC1C=CC(N)=CC=1	InChI=1S/C18H18N6/c19-11-1-5-13(6-2-11)23-17-9-16(22)18(10-15(17)21)24-14-7-3-12(20)4-8-14/h1-8,21-22H,9-10,19-20H2	ZLUCXNJRSJOKPM-UHFFFAOYSA-N		1	Bandrowski’s base	na	1	87.5	4.2	1	1.599968503	1	1	In	1	1A	NA	NA	NA	NA	1	87.5	4.2	45.85	1	1.60	1	1	1	3	3	1	7	1	1A	1	1	1A	1	Inside	1	1
16	17	2634-33-5	O=C1NSC2=CC=CC=C21	O=C1NSC2=CC=CC=C21	InChI=1S/C7H5NOS/c9-7-5-3-1-2-4-6(5)10-8-7/h1-4H,(H,8,9)	DMSMPAJRVJJAGA-UHFFFAOYSA-N		1	1,2-Benzisothiazol-3(2H)-one	220-120-9	1	97.7	9.7	1	0.55	1	1	In	1	1B	NA	NA	1	1A	1	97.7	9.7	53.7	1	0.55	1	1	1	3	3	1	7	1	1A	1	1	1A	0	Inside	1	0
17	18	65-85-0	OC(=O)C1C=CC=CC=1	OC(=O)C1C=CC=CC=1	InChI=1S/C7H6O2/c8-7(9)6-4-2-1-3-5-6/h1-5H,(H,8,9)	WPYMKLBDIGXBTP-UHFFFAOYSA-N		1	Benzoic acid	200-618-2	0	0	NA	0	#XL_EVAL_ERROR#	0	0	In	NA	NA	NA	NA	NA	NA	0	0	NA	NA	0	Inf	0	0	1	0	0	0	0	0	NC	0	0	NC	0	Inside	0	0
18	19	106-51-4	O=C1C=CC(=O)C=C1	O=C1C=CC(=O)C=C1	InChI=1S/C6H4O2/c7-5-1-2-6(8)4-3-5/h1-4H	AZQWKYJCGOJGHM-UHFFFAOYSA-N		1	p-Benzoquinone	203-405-2	1	98.96836314	90.96267191	1	2.239974402	1	1	In	1	1A	NA	NA	NA	NA	1	98.96836314	90.96267191	94.965517525	1	2.24	1	1	1	3	3	1	7	1	1A	1	1	1A	1	Inside	1	1
19	20	100-39-0	BrCC1C=CC=CC=1	BrCC1C=CC=CC=1	InChI=1S/C7H7Br/c8-6-7-4-2-1-3-5-7/h1-5H,6H2	AGEZXYOZHKGVCM-UHFFFAOYSA-N		1	Benzyl bromide	202-847-3	1	100	22.1	1	2.859969648	1	1	In	1	1A	NA	NA	NA	NA	1	100	22.1	61.05	1	2.86	1	1	1	3	3	1	7	1	1A	1	1	1A	1	Inside	1	1
20	21	85-68-7	CCCCOC(=O)C1=CC=CC=C1C(=O)OCC1C=CC=CC=1	CCCCOC(=O)C1=CC=CC=C1C(=O)OCC1C=CC=CC=1	InChI=1S/C19H20O4/c1-2-3-13-22-18(20)16-11-7-8-12-17(16)19(21)23-14-15-9-5-4-6-10-15/h4-12H,2-3,13-14H2,1H3	IRIAEXORFWYRCZ-UHFFFAOYSA-N		1	Benzyl butyl phthalate	201-622-7	0	0	0	0	#XL_EVAL_ERROR#	1	0	In	0	NC	NA	NA	NA	NA	0	0	0	0	0	Inf	1	0	1	0	0	0	0	0	NC	0	0	NC	0	Inside	0	0
21	22	103-41-3	O=C(C=CC1C=CC=CC=1)OCC1C=CC=CC=1	O=C(C=CC1C=CC=CC=1)OCC1C=CC=CC=1	InChI=1S/C16H14O2/c17-16(12-11-14-7-3-1-4-8-14)18-13-15-9-5-2-6-10-15/h1-12H,13H2	NGHOLYJTSCBCGC-UHFFFAOYSA-N		1	Benzyl cinnamate	203-109-3	0	2.18	3.24	0	#XL_EVAL_ERROR#	1	1	In	1	1B	NA	NA	1	1B	0	2.18	3.24	2.71	0	Inf	1	1	1	0	0	1	1	0	NC	0	0	NC	1	Inside	0	1
22	23	118-58-1	OC1=CC=CC=C1C(=O)OCC1C=CC=CC=1	OC1=CC=CC=C1C(=O)OCC1C=CC=CC=1	InChI=1S/C14H12O3/c15-13-9-5-4-8-12(13)14(16)17-10-11-6-2-1-3-7-11/h1-9,15H,10H2	ZCTQGTTXIYCGGC-UHFFFAOYSA-N		1	Benzyl salicylate	204-262-9	0	3.8	1.5	0	#XL_EVAL_ERROR#	1	1	In	1	1B	NA	NA	0	NC	0	3.8	1.5	2.65	0	Inf	1	1	1	0	0	1	1	0	NC	0	0	NC	0	Inside	0	0
23	24	1565-94-2	CC(C)(C1C=CC(=CC=1)OCC(O)COC(=O)C(C)=C)C1C=CC(=CC=1)OCC(O)COC(=O)C(C)=C	CC(C)(C1C=CC(=CC=1)OCC(O)COC(=O)C(C)=C)C1C=CC(=CC=1)OCC(O)COC(=O)C(C)=C	InChI=1S/C29H36O8/c1-19(2)27(32)36-17-23(30)15-34-25-11-7-21(8-12-25)29(5,6)22-9-13-26(14-10-22)35-16-24(31)18-37-28(33)20(3)4/h7-14,23-24,30-31H,1,3,15-18H2,2,4-6H3	AMFGWXWBFGVCKG-UHFFFAOYSA-N		1	Bis-GMA	216-367-7	1	35.6	NA	0	#XL_EVAL_ERROR#	1	1	In	1	1B	NA	NA	NA	NA	1	35.6	NA	NA	0	Inf	1	1	1	0	2	1	3	1	1B	1	1	1B	0	Outside	1	0
24	25	18127-01-0	CC(C)(C)C1=CC=C(CCC=O)C=C1	CC(C)(C)C1=CC=C(CCC=O)C=C1	InChI=1S/C13H18O/c1-13(2,3)12-8-6-11(7-9-12)5-4-10-14/h6-10H,4-5H2,1-3H3	FZJUFJKVIYFBSY-UHFFFAOYSA-N		1	Bourgeonal	242-016-2	1	17.65	0.97	1	27.16	0	1	In	1	1B	NA	NA	1	1B	1	17.65	0.97	9.31	1	27.16	0	1	1	2	1	1	4	1	1B	1	1	1B	1	Inside	1	1
25	26	109-65-9	CCCCBr	CCCCBr	InChI=1S/C4H9Br/c1-2-3-4-5/h2-4H2,1H3	MPPPKRYCTPRNTB-UHFFFAOYSA-N		1	1-Bromobutane	203-691-9	1	13.78	1.2	1	244	0	0	In	NA	NA	NA	NA	NA	NA	1	13.78	1.2	7.49	1	244.00	0	0	1	1	1	0	2	1	1B	1	1	1B	0	Inside	1	0
26	27	111-25-1	CCCCCCBr	CCCCCCBr	InChI=1S/C6H13Br/c1-2-3-4-5-6-7/h2-6H2,1H3	MNDIARAMWBIKFW-UHFFFAOYSA-N		1	1-Bromohexane	203-850-2	1	14.1	68.2	0	#XL_EVAL_ERROR#	1	0	In	1	1B	NA	NA	NA	NA	1	14.1	68.2	41.15	0	Inf	1	0	1	0	2	0	2	1	1B	1	1	1B	0	Inside	1	0
27	28	35691-65-7	N#CCCC(Br)(CBr)C#N	N#CCCC(Br)(CBr)C#N	InChI=1S/C6H6Br2N2/c7-4-6(8,5-10)2-1-3-9/h1-2,4H2	DHVLDKHFGIVEIP-UHFFFAOYSA-N		1	Bromothalonil	252-681-0	1	100	28.6	1	9.42	1	1	In	1	1A	NA	NA	1	1A	1	100	28.6	64.3	1	9.42	1	1	1	3	3	1	7	1	1A	1	1	1A	1	Inside	1	1
28	29	71-36-3	CCCCO	CCCCO	InChI=1S/C4H10O/c1-2-3-4-5/h5H,2-4H2,1H3	LRHPLDYGYMQRHN-UHFFFAOYSA-N		1	Butan-1-ol	200-751-6	0	0	1.2	0	#XL_EVAL_ERROR#	0	0	Out	0	NC	NA	NA	0	NC	0	0	1.2	0.6	0	Inf	0	0	0	0	0	NA	0	0	NC	0	0	NC	0	Inside	0	0
29	30	112-07-2	CCCCOCCOC(C)=O	CCCCOCCOC(C)=O	InChI=1S/C8H16O3/c1-3-4-5-10-6-7-11-8(2)9/h3-7H2,1-2H3	NQBXSWAWVZHKBZ-UHFFFAOYSA-N		1	2-Butoxyethyl acetate	203-933-3	0	-0.52	0.27	0	#XL_EVAL_ERROR#	0	0	In	0	NC	NA	NA	NA	NA	0	-0.52	0.27	0.135	0	Inf	0	0	1	0	0	0	0	0	NC	0	0	NC	0	Inside	0	0
30	31	141-32-2	CCCCOC(=O)C=C	CCCCOC(=O)C=C	InChI=1S/C7H12O2/c1-3-5-6-9-7(8)4-2/h4H,2-3,5-6H2,1H3	CQEYYJKEWSMYFG-UHFFFAOYSA-N		1	Butyl acrylate	205-480-7	1	100	85.1	1	183.9988168	1	1	In	1	1B	NA	NA	NA	NA	1	100	85.1	92.55	1	184.00	1	1	1	1	3	1	5	1	1B	1	1	1B	1	Inside	1	1
31	32	6485-40-1	CC1=CC[C@H](CC1=O)C(C)=C	CC1=CCC(CC1=O)C(C)=C	InChI=1S/C10H14O/c1-7(2)9-5-4-8(3)10(11)6-9/h4,9H,1,5-6H2,2-3H3	ULDHMXUKGWMISQ-UHFFFAOYSA-N		1	L-Carvone	229-352-5	1	25.1	0.6	1	95	1	1	In	1	1B	1	1B	1	1B	1	25.1	0.6	12.85	1	95.00	1	1	1	2	1	1	4	1	1B	1	1	1B	1	Inside	1	1
32	33	25646-71-3	CS(=O)(=O)NCCN(CC)C1C=C(C)C(N)=CC=1.CS(=O)(=O)NCCN(CC)C1C=C(C)C(N)=CC=1.OS(O)(=O)=O.OS(O)(=O)=O.OS(O)(=O)=O	CC1=CC(=CC=C1N)N(CCNS(C)(=O)=O)CC	InChI=1S/C12H21N3O2S/c1-4-15(8-7-14-18(3,16)17)11-5-6-12(13)10(2)9-11/h5-6,9,14H,4,7-8,13H2,1-3H3	NPKFETRYYSUTEC-UHFFFAOYSA-N	OS(=O)(=O)O	5	CD-3	247-161-5	1	90.07377599	86.41153633	1	10.73	1	1	In	1	1A	NA	NA	NA	NA	1	90.07377599	86.41153633	88.24265616	1	10.73	1	1	1	2	3	1	6	1	1A	1	1	1B	1	Inside	1	1
33	34	127-65-1	[Na+].CC1=CC=C(C=C1)S(=O)(=O)[N-]Cl	CC1=CC=C(C=C1)S(=O)(=O)NCl	InChI=1S/C7H8ClNO2S/c1-6-2-4-7(5-3-6)12(10,11)9-8/h2-5,9H,1H3	NXTVQNIVUKXOIL-UHFFFAOYSA-N	[Na+]	2	Chloramine-T	204-854-7	1	0	99.5	1	259.2	1	1	In	1	NA	NA	NA	NA	NA	1	0	99.5	49.75	1	259.20	1	1	1	1	3	1	5	1	1B	1	1	1B	1	Inside	1	1
34	35	4903-09-7	COC1=CC=C(C=O)C=C1Cl	COC1=CC=C(C=O)C=C1Cl	InChI=1S/C8H7ClO2/c1-11-8-3-2-6(5-10)4-7(8)9/h2-5H,1H3	WYVGYYIZXPXHAZ-UHFFFAOYSA-N		1	3-Chloro-p-anisaldehyde	225-532-2	0	1.52	-0.029	1	69.54424093	0	1	In	0	NC	NA	NA	NA	NA	0	1.52	-0.029	0.76	1	69.54	0	1	1	2	0	1	3	1	1B	0	1	1B	1	Inside	1	1
35	36	108-90-7	ClC1C=CC=CC=1	ClC1C=CC=CC=1	InChI=1S/C6H5Cl/c7-6-4-2-1-3-5-6/h1-5H	MVPPADPHJFYWMZ-UHFFFAOYSA-N		1	Chlorobenzene	203-628-5	0	0.4	1.4	1	288	0	1	In	NA	NA	NA	NA	NA	NA	0	0.4	1.4	0.9	1	288.00	0	1	1	1	0	1	2	1	1B	0	1	1B	1	Inside	1	1
36	37	1897-45-6	N#CC1C(Cl)=C(Cl)C(Cl)=C(C#N)C=1Cl	N#CC1C(Cl)=C(Cl)C(Cl)=C(C#N)C=1Cl	InChI=1S/C8Cl4N2/c9-5-3(1-13)6(10)8(12)7(11)4(5)2-14	CRQQGFGUEAVUIL-UHFFFAOYSA-N		1	Chlorothalonil	217-588-1	1	100	2.6	1	0.21	1	1	In	1	1A	NA	NA	NA	NA	1	100	2.6	51.3	1	0.21	1	1	1	3	3	1	7	1	1A	1	1	1A	1	Inside	1	1
37	38	5392-40-5	CC(C)=CCCC(C)=CC=O	CC(C)=CCCC(C)=CC=O	InChI=1S/C10H16O/c1-9(2)5-4-6-10(3)7-8-11/h5,7-8H,4,6H2,1-3H3	WTEVQBCEXWBHNA-UHFFFAOYSA-N		1	Citral	226-394-6	1	85.7	16.9	1	8.41	1	1	In	1	1B	1	NA	1	1B	1	85.7	16.9	51.3	1	8.41	1	1	1	3	3	1	7	1	1A	1	1	1A	1	Inside	1	1
38	39	637-07-0	CC(C)(OC1C=CC(Cl)=CC=1)C(=O)OCC	CC(C)(OC1C=CC(Cl)=CC=1)C(=O)OCC	InChI=1S/C12H15ClO3/c1-4-15-11(14)12(2,3)16-10-7-5-9(13)6-8-10/h5-8H,4H2,1-3H3	KNHUKKLJHYUCFP-UHFFFAOYSA-N		1	Clofibrate	211-277-4	0	2.3	1.9	1	537.18	0	0	In	0	NC	NA	NA	NA	NA	0	2.3	1.9	2.1	1	537.18	0	0	1	1	0	0	1	0	NC	0	1	1B	1	Inside	0	1
39	40	103-95-7	CC(C)C1=CC=C(CC(C)C=O)C=C1	CC(C)C1=CC=C(CC(C)C=O)C=C1	InChI=1S/C13H18O/c1-10(2)13-6-4-12(5-7-13)8-11(3)9-14/h4-7,9-11H,8H2,1-3H3	ZFNVDHOSLNRHNN-UHFFFAOYSA-N		1	Cyclamen aldehyde	203-161-7	1	18.89554225	1	0	#XL_EVAL_ERROR#	1	1	In	1	1B	NA	NA	NA	NA	1	18.89554225	1	9.947771125	0	Inf	1	1	1	0	1	1	2	1	1B	1	1	1B	1	Outside	1	1
40	41	3913-81-3	CCCCCCCC=CC=O	CCCCCCCC=CC=O	InChI=1S/C10H18O/c1-2-3-4-5-6-7-8-9-10-11/h8-10H,2-7H2,1H3	MMFCJPPRCYDLLZ-UHFFFAOYSA-N		1	trans-Dec-2-enal	223-474-2	1	94.9000001	9.6999969	0	#XL_EVAL_ERROR#	1	1	In	1	1B	NA	NA	NA	NA	1	94.9000001	9.6999969	52.2999985	0	Inf	1	1	1	0	3	1	4	1	1B	1	1	1B	1	Inside	1	1
41	42	134-62-3	CC1C=CC=C(C=1)C(=O)N(CC)CC	CC1C=CC=C(C=1)C(=O)N(CC)CC	InChI=1S/C12H17NO/c1-4-13(5-2)12(14)11-8-6-7-10(3)9-11/h6-9H,4-5H2,1-3H3	MMOXZBCLCQITDF-UHFFFAOYSA-N		1	DEET	205-149-7	0	6.7	0.6	0	#XL_EVAL_ERROR#	0	1	In	0	NC	NA	NA	0	NC	0	6.7	0.6	3.65	0	Inf	0	1	1	0	0	1	1	0	NC	0	0	NC	1	Inside	0	1
42	43	431-03-8	CC(=O)C(C)=O	CC(=O)C(C)=O	InChI=1S/C4H6O2/c1-3(5)4(2)6/h1-2H3	QSJXEFYPDANLFS-UHFFFAOYSA-N		1	Diacetyl	207-069-8	1	79.04191617	27	1	24.69995439	1	1	In	1	1B	NA	NA	NA	NA	1	79.04191617	27	53.020958085	1	24.70	1	1	1	2	3	1	6	1	1A	1	1	1B	1	Inside	1	1
43	44	615-50-9	CC1=CC(N)=CC=C1N.OS(O)(=O)=O	CC1=CC(N)=CC=C1N	InChI=1S/C7H10N2/c1-5-4-6(8)2-3-7(5)9/h2-4H,8-9H2,1H3	OBCSAIDCZQSFQH-UHFFFAOYSA-N	OS(=O)(=O)O	2	2,5-Diaminotoluene sulfate	210-431-8	1	78.4	15	1	40	1	1	In	1	1A	NA	NA	1	1A	1	78.4	15	46.7	1	40.00	1	1	1	2	3	1	6	1	1A	1	1	1B	1	Inside	1	1
44	45	103-50-4	C(OCC1C=CC=CC=1)C1C=CC=CC=1	C(OCC1C=CC=CC=1)C1C=CC=CC=1	InChI=1S/C14H14O/c1-3-7-13(8-4-1)11-15-12-14-9-5-2-6-10-14/h1-10H,11-12H2	MHDVGSVTJDSBDK-UHFFFAOYSA-N		1	Dibenzyl ether	203-118-2	0	11.38	0	1	65.83	1	1	In	1	1B	NA	NA	1	1B	0	11.38	0	5.69	1	65.83	1	1	1	2	0	1	3	1	1B	1	1	1B	1	Inside	1	1
45	46	84-74-2	CCCCOC(=O)C1=CC=CC=C1C(=O)OCCCC	CCCCOC(=O)C1=CC=CC=C1C(=O)OCCCC	InChI=1S/C16H22O4/c1-3-5-11-19-15(17)13-9-7-8-10-14(13)16(18)20-12-6-4-2/h7-10H,3-6,11-12H2,1-2H3	DOIRQSBPFJWKBE-UHFFFAOYSA-N		1	Dibutyl phthalate	201-557-4	0	0	0	0	#XL_EVAL_ERROR#	1	0	In	0	NC	NA	NA	NA	NA	0	0	0	0	0	Inf	1	0	1	0	0	0	0	0	NC	0	0	NC	0	Inside	0	0
46	47	613-29-6	CCCCN(CCCC)C1C=CC=CC=1	CCCCN(CCCC)C1C=CC=CC=1	InChI=1S/C14H23N/c1-3-5-12-15(13-6-4-2)14-10-8-7-9-11-14/h7-11H,3-6,12-13H2,1-2H3	FZPXKEPZZOEPGX-UHFFFAOYSA-N		1	N,N-Dibutylaniline	210-335-6	0	0	0	0	#XL_EVAL_ERROR#	0	1	In	1	1B	NA	NA	NA	NA	0	0	0	0	0	Inf	0	1	1	0	0	1	1	0	NC	0	0	NC	1	Inside	0	1
47	48	75-35-4	C=C(Cl)Cl	C=C(Cl)Cl	InChI=1S/C2H2Cl2/c1-2(3)4/h1H2	LGXVIGDEPROXKC-UHFFFAOYSA-N		1	1,1-Dichloroethene	200-864-0	0	0.8000031	0	0	#XL_EVAL_ERROR#	0	0	In	0	NC	NA	NA	NA	NA	0	0.8000031	0	0.40000155	0	Inf	0	0	1	0	0	0	0	0	NC	0	0	NC	1	Inside	0	1
48	49	141-05-9	CCOC(=O)C=CC(=O)OCC	CCOC(=O)C=CC(=O)OCC	InChI=1S/C8H12O4/c1-3-11-7(9)5-6-8(10)12-4-2/h5-6H,3-4H2,1-2H3	IEPRKVQEAMIZSS-UHFFFAOYSA-N		1	Diethyl maleate	205-451-9	1	100	85.5	1	64	1	1	In	1	1B	1	1A	1	1A	1	100	85.5	92.75	1	64.00	1	1	1	2	3	1	6	1	1A	1	1	1B	1	Inside	1	1
49	50	84-66-2	CCOC(=O)C1=CC=CC=C1C(=O)OCC	CCOC(=O)C1=CC=CC=C1C(=O)OCC	InChI=1S/C12H14O4/c1-3-15-11(13)9-7-5-6-8-10(9)12(14)16-4-2/h5-8H,3-4H2,1-2H3	FLKPEMZONWLCSK-UHFFFAOYSA-N		1	Diethyl phthalate	201-550-6	0	0.8	0	1	296.6	0	0	In	0	NC	NA	NA	0	NC	0	0.8	0	0.4	1	296.60	0	0	1	1	0	0	1	0	NC	0	1	1B	0	Inside	0	0
50	51	64-67-5	CCOS(=O)(=O)OCC	CCOS(=O)(=O)OCC	InChI=1S/C4H10O4S/c1-3-7-9(5,6)8-4-2/h3-4H2,1-2H3	DENRZWYUOJLTMF-UHFFFAOYSA-N		1	Diethyl sulfate	200-589-6	1	26.2	9.6	1	240.3996869	1	1	In	1	1B	NA	NA	NA	NA	1	26.2	9.6	17.9	1	240.40	1	1	1	1	1	1	3	1	1B	1	1	1B	0	Inside	1	0
51	52	2785-87-7	CCCC1C=C(OC)C(O)=CC=1	CCCC1C=C(OC)C(O)=CC=1	InChI=1S/C10H14O2/c1-3-4-8-5-6-9(11)10(7-8)12-2/h5-7,11H,3-4H2,1-2H3	PXIKRTCSSLJURC-UHFFFAOYSA-N		1	Dihydroeugenol	220-499-0	0	0	12.3000031	0	#XL_EVAL_ERROR#	1	1	In	1	1B	NA	NA	NA	NA	0	0	12.3000031	6.15000155	0	Inf	1	1	1	0	0	1	1	0	NC	0	0	NC	1	Inside	0	1
52	53	624-49-7	COC(=O)C=CC(=O)OC	COC(=O)C=CC(=O)OC	InChI=1S/C6H8O4/c1-9-5(7)3-4-6(8)10-2/h3-4H,1-2H3	LDCRTTXIJACKKU-UHFFFAOYSA-N		1	Dimethyl fumarate	210-849-0	1	100	42.9	1	3.94	1	1	In	1	1A	NA	NA	1	1A	1	100	42.9	71.45	1	3.94	1	1	1	3	3	1	7	1	1A	1	1	1A	1	Inside	1	1
53	54	109-55-7	CN(C)CCCN	CN(C)CCCN	InChI=1S/C5H14N2/c1-7(2)5-3-4-6/h3-6H2,1-2H3	IUNMPGNGSSIWFP-UHFFFAOYSA-N		1	3-(Dimethylamino)propylamine	203-680-9	0	10.2	0	1	82.1	1	1	In	1	1B	NA	NA	1	1A	0	10.2	0	5.1	1	82.10	1	1	1	2	0	1	3	1	1B	1	1	1B	0	Outside	1	0
54	55	886-38-4	O=C1C(=C1C1C=CC=CC=1)C1C=CC=CC=1	O=C1C(=C1C1C=CC=CC=1)C1C=CC=CC=1	InChI=1S/C15H10O/c16-15-13(11-7-3-1-4-8-11)14(15)12-9-5-2-6-10-12/h1-10H	HCIBTBXNLVOFER-UHFFFAOYSA-N		1	Diphenylcyclopropenone	212-948-4	1	98.8	0	1	3.92	1	1	In	1	1A	NA	NA	1	1A	1	98.8	0	49.4	1	3.92	1	1	1	3	3	1	7	1	1A	1	1	1A	1	Inside	1	1
55	56	2498-95-5	[Na+].[Na+].CC1=CC=C2N=C(SC2=C1S([O-])(=O)=O)C1C=CC(=CC=1)NC(=O)/C(=C/C1C=CC(=CC=1)N(C)CCS([O-])(=O)=O)/C#N	CC1C=CC2N=C(SC=2C=1S(O)(=O)=O)C1C=CC(=CC=1)NC(=O)C(=CC1C=CC(=CC=1)N(C)CCS(O)(=O)=O)C#N	InChI=1S/C27H24N4O7S3/c1-17-3-12-23-24(25(17)41(36,37)38)39-27(30-23)19-6-8-21(9-7-19)29-26(32)20(16-28)15-18-4-10-22(11-5-18)31(2)13-14-40(33,34)35/h3-12,15H,13-14H2,1-2H3,(H,29,32)(H,33,34,35)(H,36,37,38)	YSNTXQGYWAKSAZ-UHFFFAOYSA-N	[Na+]	3	Disodium 2-[4-[[2-cyano-3-[4-[methyl(2-sulphonatoethyl)amino]phenyl]-1-oxoallyl]amino]phenyl]-6-methylbenzothiazole-7-sulphonate	219-694-3	1	NA	100	1	12	0	1	In	NA	NA	NA	NA	NA	NA	1	NA	100	NA	1	12.00	0	1	1	2	NA	1	3	1	Inconclusive	1	1	1B	1	Outside	1	1
56	57	885-62-1	[O-][N+](=O)C1=CC(=CC=C1S(O)(=O)=O)[N+]([O-])=O	[O-][N+](=O)C1=CC(=CC=C1S(O)(=O)=O)[N+]([O-])=O	InChI=1S/C6H4N2O7S/c9-7(10)4-1-2-6(16(13,14)15)5(3-4)8(11)12/h1-3H,(H,13,14,15)	OVOJUAKDTOOXRF-UHFFFAOYSA-N		1	DNBS, sodium salt	212-943-7	1	94.1999998	27.4000015	1	371.8116508	1	1	In	1	1A	NA	NA	NA	NA	1	94.1999998	27.4000015	60.80000065	1	371.81	1	1	1	1	3	1	5	1	1B	1	1	1B	1	Inside	1	1
57	58	97-90-5	CC(=C)C(=O)OCCOC(=O)C(C)=C	CC(=C)C(=O)OCCOC(=O)C(C)=C	InChI=1S/C10H14O4/c1-7(2)9(11)13-5-6-14-10(12)8(3)4/h1,3,5-6H2,2,4H3	STVZJERGLQHEKB-UHFFFAOYSA-N		1	EGDMA	202-617-2	1	87.3	12.4	1	535.43	1	1	In	1	1B	NA	NA	1	1B	1	87.3	12.4	49.85	1	535.43	1	1	1	1	3	1	5	1	1B	1	1	1B	1	Inside	1	1
58	59	94-02-0	CCOC(=O)CC(=O)C1C=CC=CC=1	CCOC(=O)CC(=O)C1C=CC=CC=1	InChI=1S/C11H12O3/c1-2-14-11(13)8-10(12)9-6-4-3-5-7-9/h3-7H,2,8H2,1H3	GKKZMYDNDDMXSE-UHFFFAOYSA-N		1	Ethyl benzoylacetate	202-295-3	0	11.2	0.9	0	#XL_EVAL_ERROR#	1	0	In	NA	NA	NA	NA	NA	NA	0	11.2	0.9	6.05	0	Inf	1	0	1	0	0	0	0	0	NC	0	0	NC	1	Inside	0	1
59	60	121-32-4	CCOC1=CC(C=O)=CC=C1O	CCOC1=CC(C=O)=CC=C1O	InChI=1S/C9H10O3/c1-2-12-9-5-7(6-10)3-4-8(9)11/h3-6,11H,2H2,1H3	CBOQJANXLMLOSS-UHFFFAOYSA-N		1	Ethyl vanillin	204-464-7	0	1.064537591	9.7	0	#XL_EVAL_ERROR#	1	1	In	0	NC	NA	NA	NA	NA	0	1.064537591	9.7	5.3822687955	0	Inf	1	1	1	0	0	1	1	0	NC	0	0	NC	1	Inside	0	1
60	61	97-96-1	CCC(CC)C=O	CCC(CC)C=O	InChI=1S/C6H12O/c1-3-6(4-2)5-7/h5-6H,3-4H2,1-2H3	UNNGUFMVYQJGTD-UHFFFAOYSA-N		1	2-Ethylbutanal	202-623-5	1	54.5	60.2	1	460.1857828	1	1	In	1	1B	NA	NA	NA	NA	1	54.5	60.2	57.35	1	460.19	1	1	1	1	3	1	5	1	1B	1	1	1B	1	Inside	1	1
61	62	105-95-3	O=C1CCCCCCCCCCCC(=O)OCCO1	O=C1CCCCCCCCCCCC(=O)OCCO1	InChI=1S/C15H26O4/c16-14-10-8-6-4-2-1-3-5-7-9-11-15(17)19-13-12-18-14/h1-13H2	XRHCAGNSDHCHFJ-UHFFFAOYSA-N		1	Ethylene brassylate	203-347-8	0	0.3	0.6	1	170	0	0	In	NA	NA	NA	NA	NA	NA	0	0.3	0.6	0.45	1	170.00	0	0	1	1	0	0	1	0	NC	0	1	1B	0	Inside	0	0
62	63	107-15-3	NCCN	NCCN	InChI=1S/C2H8N2/c3-1-2-4/h1-4H2	PIICEJLVQHRZGT-UHFFFAOYSA-N		1	Ethylene diamine (free base)	203-486-6	0	3.4	0	1	265.7	1	1	In	1	1B	NA	NA	1	1B	0	3.4	0	1.7	1	265.70	1	1	1	1	0	1	2	1	1B	1	1	1B	1	Inside	1	1
63	64	103-11-7	CCCCC(COC(=O)C=C)CC	CCCCC(COC(=O)C=C)CC	InChI=1S/C11H20O2/c1-4-7-8-10(5-2)9-13-11(12)6-3/h6,10H,3-5,7-9H2,1-2H3	GOXQRTZXKQZDDN-UHFFFAOYSA-N		1	2-Ethylhexyl acrylate	203-080-7	1	78.8	34.1	1	99.95907734	1	1	In	1	1B	NA	NA	NA	NA	1	78.8	34.1	56.45	1	99.96	1	1	1	2	3	1	6	1	1A	1	1	1B	1	Inside	1	1
64	65	97-53-0	COC1=CC(CC=C)=CC=C1O	COC1=CC(CC=C)=CC=C1O	InChI=1S/C10H12O2/c1-3-4-8-5-6-9(11)10(7-8)12-2/h3,5-7,11H,1,4H2,2H3	RRAFCDWBNXTKKO-UHFFFAOYSA-N		1	Eugenol	202-589-1	1	9.2	19.2	1	64.4	0	1	In	1	1B	1	1B	1	1B	1	9.2	19.2	14.2	1	64.40	0	1	1	2	1	1	4	1	1B	1	1	1B	1	Inside	1	1
65	66	502-67-0	CC(C)=CCCC(C)=CCCC(C)=CC=O	CC(C)=CCCC(C)=CCCC(C)=CC=O	InChI=1S/C15H24O/c1-13(2)7-5-8-14(3)9-6-10-15(4)11-12-16/h7,9,11-12H,5-6,8,10H2,1-4H3	YHRUHBBTQZKMEX-UHFFFAOYSA-N		1	Farnesal	242-957-9	1	16.4000015	8.5	1	13.33987606	1	1	In	1	1B	NA	NA	NA	NA	1	16.4000015	8.5	12.45000075	1	13.34	1	1	1	2	1	1	4	1	1B	1	1	1B	1	Inside	1	1
66	67	4602-84-0	CC(C)=CCCC(C)=CCCC(C)=CCO	CC(C)=CCCC(C)=CCCC(C)=CCO	InChI=1S/C15H26O/c1-13(2)7-5-8-14(3)9-6-10-15(4)11-12-16/h7,9,11,16H,5-6,8,10,12H2,1-4H3	CRDAMVZIKSXKFV-UHFFFAOYSA-N		1	Farnesol	225-004-1	0	7.3	0	1	21	1	1	In	1	1B	1	1B	1	1B	0	7.3	0	3.65	1	21.00	1	1	1	2	0	1	3	1	1B	1	1	1B	1	Inside	1	1
67	68	369-36-8	NC1=CC(=CC=C1F)[N+]([O-])=O	NC1=CC(=CC=C1F)[N+]([O-])=O	InChI=1S/C6H5FN2O2/c7-5-2-1-4(9(10)11)3-6(5)8/h1-3H,8H2	KJVBJICWGQIMOZ-UHFFFAOYSA-N		1	2-Fluoro-5-nitroaniline	206-720-3	0	7.8	0.7	0	#XL_EVAL_ERROR#	1	0	In	0	NC	NA	NA	NA	NA	0	7.8	0.7	4.25	0	Inf	1	0	1	0	0	0	0	0	NC	0	0	NC	1	Inside	0	1
68	69	492-94-4	O=C(C1=CC=CO1)C(=O)C1=CC=CO1	O=C(C1=CC=CO1)C(=O)C1=CC=CO1	InChI=1S/C10H6O4/c11-9(7-3-1-5-13-7)10(12)8-4-2-6-14-8/h1-6H	SXPUVBFQXJHYNS-UHFFFAOYSA-N		1	Furil	207-766-7	1	95.8	8.9	0	1901.52	1	1	In	NA	NA	NA	NA	NA	NA	1	95.8	8.9	52.35	0	1901.52	1	1	1	1	3	1	5	1	1B	1	1	1B	1	Inside	1	1
69	70	56-81-5	OC(CO)CO	OC(CO)CO	InChI=1S/C3H8O3/c4-1-3(6)2-5/h3-6H,1-2H2	PEDCQBHIVMGVHV-UHFFFAOYSA-N		1	Glycerol	200-289-5	0	0	2.1	0	#XL_EVAL_ERROR#	0	0	Out	0	NC	NA	NA	0	NC	0	0	2.1	1.05	0	Inf	0	0	0	0	0	NA	0	0	NC	0	0	NC	0	Inside	0	0
70	71	1205-17-0	CC(CC1C=C2OCOC2=CC=1)C=O	CC(CC1C=C2OCOC2=CC=1)C=O	InChI=1S/C11H12O3/c1-8(6-12)4-9-2-3-10-11(5-9)14-7-13-10/h2-3,5-6,8H,4,7H2,1H3	BOPPSUHPZARXTH-UHFFFAOYSA-N		1	Helional	214-881-6	1	44.85	3.74	1	93.05	1	1	In	1	1B	NA	NA	0	NC	1	44.85	3.74	24.295	1	93.05	1	1	1	2	2	1	5	1	1B	1	1	1B	1	Outside	1	1
71	72	5910-85-0	CCC=CC=CC=O	CCC=CC=CC=O	InChI=1S/C7H10O/c1-2-3-4-5-6-7-8/h3-7H,2H2,1H3	SATICYYAWWYRAM-UHFFFAOYSA-N		1	Hepta-2,4-dienal	227-627-4	1	97.3	23.9	1	3.509958633	1	1	In	1	1B	NA	NA	NA	NA	1	97.3	23.9	60.6	1	3.51	1	1	1	3	3	1	7	1	1A	1	1	1A	1	Inside	1	1
72	73	101-86-0	CCCCCCC(C=O)=CC1C=CC=CC=1	CCCCCCC(C=O)=CC1C=CC=CC=1	InChI=1S/C15H20O/c1-2-3-4-6-11-15(13-16)12-14-9-7-5-8-10-14/h5,7-10,12-13H,2-4,6,11H2,1H3	GUUHFMWKWLOQMM-UHFFFAOYSA-N		1	alpha-Hexylcinnamaldehyde	202-983-3	0	0	0	0	#XL_EVAL_ERROR#	1	1	In	1	1B	NA	NA	0	NC	0	0	0	0	0	Inf	1	1	1	0	0	1	1	0	NC	0	0	NC	0	Outside	0	0
73	74	85-42-7	O=C1OC(=O)C2CCCCC12	O=C1OC(=O)C2CCCCC12	InChI=1S/C8H10O3/c9-7-5-3-1-2-4-6(5)8(10)11-7/h5-6H,1-4H2	MUTGBJKUEZFXGO-UHFFFAOYSA-N		1	HHPA	201-604-9	1	15.6999969	34.5999985	0	#XL_EVAL_ERROR#	0	1	In	1	1A	NA	NA	NA	NA	1	15.6999969	34.5999985	25.1499977	0	Inf	0	1	1	0	2	1	3	1	1B	0	1	1B	1	Inside	1	1
74	75	123-31-9	OC1C=CC(O)=CC=1	OC1C=CC(O)=CC=1	InChI=1S/C6H6O2/c7-5-1-2-6(8)4-3-5/h1-4,7-8H	QIGBRXMKCJKVMJ-UHFFFAOYSA-N		1	Hydroquinone	204-617-8	1	83.3	51.1	1	2.13	1	1	In	1	1A	NA	NA	1	1B	1	83.3	51.1	67.2	1	2.13	1	1	1	3	3	1	7	1	1A	1	1	1A	1	Inside	1	1
75	76	99-96-7	OC1C=CC(=CC=1)C(O)=O	OC1C=CC(=CC=1)C(O)=O	InChI=1S/C7H6O3/c8-6-3-1-5(2-4-6)7(9)10/h1-4,8H,(H,9,10)	FJKROLUGYXJWQN-UHFFFAOYSA-N		1	4-Hydroxybenzoic acid	202-804-9	0	0	2.163061564	0	#XL_EVAL_ERROR#	0	1	Out	0	NC	NA	NA	NA	NA	0	0	2.163061564	1.081530782	0	Inf	0	1	0	0	0	NA	0	0	NC	0	0	NC	0	Inside	0	0
76	77	818-61-1	C=CC(=O)OCCO	C=CC(=O)OCCO	InChI=1S/C5H8O3/c1-2-5(7)8-4-3-6/h2,6H,1,3-4H2	OMIGHNLMNHATMP-UHFFFAOYSA-N		1	2-Hydroxyethyl acrylate	212-454-9	1	92.6	88.9	1	10.8	1	0	Out	1	1A	NA	NA	1	1B	1	92.6	88.9	90.75	1	10.80	1	0	0	2	3	NA	5	1	Inconclusive	1	1	1B	1	Inside	1	1
77	78	923-26-2	CC(=C)C(=O)OCC(C)O	CC(=C)C(=O)OCC(C)O	InChI=1S/C7H12O3/c1-5(2)7(9)10-4-6(3)8/h6,8H,1,4H2,2-3H3	VHSHLMUCYSAUQU-UHFFFAOYSA-N		1	2-Hydroxypropyl methacrylate	213-090-3	1	58.39064649	0	0	#XL_EVAL_ERROR#	1	0	Out	0	NC	NA	NA	NA	NA	1	58.39064649	0	29.195323245	0	Inf	1	0	0	0	2	NA	2	1	1B	1	1	1B	0	Inside	1	0
78	79	39236-46-9	OCN1C(NC(=O)NCNC(=O)NC2C(=O)NC(=O)N2CO)C(=O)NC1=O	OCN1C(NC(=O)NCNC(=O)NC2C(=O)NC(=O)N2CO)C(=O)NC1=O	InChI=1S/C11H16N8O8/c20-2-18-4(6(22)16-10(18)26)14-8(24)12-1-13-9(25)15-5-7(23)17-11(27)19(5)3-21/h4-5,20-21H,1-3H2,(H2,12,14,24)(H2,13,15,25)(H,16,22,26)(H,17,23,27)	ZCTXEAQXZGPWFG-UHFFFAOYSA-N		1	Imidazolidinyl urea	254-372-6	1	52.3	1.3	1	39.3	1	1	In	1	1B	1	1B	1	1B	1	52.3	1.3	26.8	1	39.30	1	1	1	2	2	1	5	1	1B	1	1	1B	0	Outside	1	0
79	80	55406-53-6	CCCCNC(=O)OCC#CI	CCCCNC(=O)OCC#CI	InChI=1S/C8H12INO2/c1-2-3-6-10-8(11)12-7-4-5-9/h2-3,6-7H2,1H3,(H,10,11)	WYVVKGNFXHOCQV-UHFFFAOYSA-N		1	Iodocarb	259-627-5	1	99.7	0	1	8.15	1	1	In	1	1A	NA	NA	1	1B	1	99.7	0	49.85	1	8.15	1	1	1	3	3	1	7	1	1A	1	1	1A	1	Inside	1	1
80	81	638-45-9	CCCCCCI	CCCCCCI	InChI=1S/C6H13I/c1-2-3-4-5-6-7/h2-6H2,1H3	ANOOTOPTCJRUPK-UHFFFAOYSA-N		1	1-Iodohexane	211-339-0	1	32.2	1.4	1	91.01124429	1	1	Out	0	NC	NA	NA	NA	NA	1	32.2	1.4	16.8	1	91.01	1	1	0	2	1	NA	3	1	1B	1	1	1B	0	Inside	1	0
81	82	68683-20-5	CC(C)C1CC=C(CC=1)CCOC=O	CC(C)C1CC=C(CC=1)CCOC=O	InChI=1S/C12H18O2/c1-10(2)12-5-3-11(4-6-12)7-8-14-9-13/h3,6,9-10H,4-5,7-8H2,1-2H3	VQKSHQQZPYHYOS-UHFFFAOYSA-N		1	Isobergamate	272-066-0	1	8.76	8.25	1	357.1	1	1	In	NA	NA	1	1B	1	NA	1	8.76	8.25	8.505	1	357.10	1	1	1	1	1	1	3	1	1B	1	1	1B	1	Outside	1	1
82	83	125-12-2	CC1(C)[C@H]2C[C@H](OC(C)=O)[C@@]1(C)CC2	CC1(C)C2CC(OC(C)=O)C1(C)CC2	InChI=1S/C12H20O2/c1-8(13)14-10-7-9-5-6-12(10,4)11(9,2)3/h9-10H,5-7H2,1-4H3	KGEKLUUHTZCSIP-UHFFFAOYSA-N		1	Isobornyl acetate	204-727-6	0	0.4	0	1	75	0	0	Out	NA	NA	NA	NA	NA	NA	0	0.4	0	0.2	1	75.00	0	0	0	2	0	NA	2	1	1B	0	1	1B	1	Outside	1	1
83	84	6658-48-6	CC(C)CC1C=CC(CC(C)C=O)=CC=1	CC(C)CC1C=CC(CC(C)C=O)=CC=1	InChI=1S/C14H20O/c1-11(2)8-13-4-6-14(7-5-13)9-12(3)10-15/h4-7,10-12H,8-9H2,1-3H3	YLIXVKUWWOQREC-UHFFFAOYSA-N		1	p-Isobutyl-alpha-methylhydrocinnamaldehyde	229-695-0	0	2.73	0	1	71.8	0	1	In	1	1B	NA	NA	1	1B	0	2.73	0	1.365	1	71.80	0	1	1	2	0	1	3	1	1B	0	1	1B	1	Outside	1	1
84	85	63500-71-0	CC(C)CC1CC(C)(O)CCO1	CC(C)CC1CC(C)(O)CCO1	InChI=1S/C10H20O2/c1-8(2)6-9-7-10(3,11)4-5-12-9/h8-9,11H,4-7H2,1-3H3	YVSNOTITPICPTB-UHFFFAOYSA-N		1	2-Isobutyl-4-methyltetrahydro-2H-pyran-4-ol	613-238-0	0	1.34	3.12	1	421	0	0	In	NA	NA	NA	NA	NA	NA	0	1.34	3.12	2.23	1	421.00	0	0	1	1	0	0	1	0	NC	0	1	1B	1	Inside	0	1
85	86	97-54-1	CC=CC1C=C(OC)C(O)=CC=1	CC=CC1C=C(OC)C(O)=CC=1	InChI=1S/C10H12O2/c1-3-4-8-5-6-9(11)10(7-8)12-2/h3-7,11H,1-2H3	BJIOGJUNALELMI-UHFFFAOYSA-N		1	Isoeugenol	227-678-2	1	89.3	10.7	0	#XL_EVAL_ERROR#	1	1	In	1	1A	1	1B	1	1A	1	89.3	10.7	50	0	Inf	1	1	1	0	3	1	4	1	1B	1	1	1B	1	Inside	1	1
86	87	127-51-5	CC(=CC1C(C)=CCCC1(C)C)C(C)=O	CC(=CC1C(C)=CCCC1(C)C)C(C)=O	InChI=1S/C14H22O/c1-10-7-6-8-14(4,5)13(10)9-11(2)12(3)15/h7,9,13H,6,8H2,1-5H3	JRJBVWJSTHECJK-UHFFFAOYSA-N		1	alpha-Isomethylionone	204-846-3	0	5.38	0.41	1	52.47	0	1	In	1	1B	0	NC	0	NC	0	5.38	0.41	2.895	1	52.47	0	1	1	2	0	1	3	1	1B	0	1	1B	1	Inside	1	1
87	88	67-63-0	CC(C)O	CC(C)O	InChI=1S/C3H8O/c1-3(2)4/h3-4H,1-2H3	KFZMGEQAYNKOFK-UHFFFAOYSA-N		1	Isopropanol	200-661-7	0	0	0.5	0	#XL_EVAL_ERROR#	0	0	Out	0	NC	NA	NA	0	NC	0	0	0.5	0.25	0	Inf	0	0	0	0	0	NA	0	0	NC	0	0	NC	0	Outside	0	0
88	89	110-27-0	CCCCCCCCCCCCCC(=O)OC(C)C	CCCCCCCCCCCCCC(=O)OC(C)C	InChI=1S/C17H34O2/c1-4-5-6-7-8-9-10-11-12-13-14-15-17(18)19-16(2)3/h16H,4-15H2,1-3H3	AXISYYRBXTVTFY-UHFFFAOYSA-N		1	Isopropyl myristate	203-751-4	0	0.8	0	1	247.1	0	0	In	1	1B	NA	NA	0	NC	0	0.8	0	0.4	1	247.10	0	0	1	1	0	0	1	0	NC	0	1	1B	1	Inside	0	1
89	91	50-21-5	CC(O)C(O)=O	CC(O)C(O)=O	InChI=1S/C3H6O3/c1-2(4)3(5)6/h2,4H,1H3,(H,5,6)	JVTAAEKCZFNVCJ-UHFFFAOYSA-N		1	Lactic acid	200-018-0	0	0	0.8	0	#XL_EVAL_ERROR#	0	0	In	0	NC	NA	NA	0	NC	0	0	0.8	0.4	0	Inf	0	0	1	0	0	0	0	0	NC	0	0	NC	0	Inside	0	0
90	92	1166-52-5	CCCCCCCCCCCCOC(=O)C1C=C(O)C(O)=C(O)C=1	CCCCCCCCCCCCOC(=O)C1C=C(O)C(O)=C(O)C=1	InChI=1S/C19H30O5/c1-2-3-4-5-6-7-8-9-10-11-12-24-19(23)15-13-16(20)18(22)17(21)14-15/h13-14,20-22H,2-12H2,1H3	RPWFJAMTCNSJKK-UHFFFAOYSA-N		1	Lauryl gallate	214-620-6	1	90.9	8.7	1	2.02	1	1	In	1	1A	NA	NA	1	1A	1	90.9	8.7	49.8	1	2.02	1	1	1	3	3	1	7	1	1A	1	1	1A	1	Inside	1	1
91	93	80-54-6	CC(CC1=CC=C(C=C1)C(C)(C)C)C=O	CC(CC1=CC=C(C=C1)C(C)(C)C)C=O	InChI=1S/C14H20O/c1-11(10-15)9-12-5-7-13(8-6-12)14(2,3)4/h5-8,10-11H,9H2,1-4H3	SDQFDHOLCGWZPU-UHFFFAOYSA-N		1	Lilial	201-289-8	1	14	0.7	1	44.6	0	1	In	1	1B	1	1B	1	1B	1	14	0.7	7.35	1	44.60	0	1	1	2	1	1	4	1	1B	1	1	1B	1	Outside	1	1
92	94	5989-27-5	CC1CC[C@H](CC=1)C(C)=C	CC1CCC(CC=1)C(C)=C	InChI=1S/C10H16/c1-8(2)10-6-4-9(3)5-7-10/h4,10H,1,5-7H2,2-3H3	XMGQYMWWDOXHJM-UHFFFAOYSA-N		1	D-Limonene	227-813-5	0	4.9	1.3	1	216.7	0	1	In	1	1B	NA	NA	0	NC	0	4.9	1.3	3.1	1	216.70	0	1	1	1	0	1	2	1	1B	0	1	1B	1	Inside	1	1
93	95	78-70-6	CC(C)=CCCC(C)(O)C=C	CC(C)=CCCC(C)(O)C=C	InChI=1S/C10H18O/c1-5-10(4,11)8-6-7-9(2)3/h5,7,11H,1,6,8H2,2-4H3	CDOSHBSSFJOMGT-UHFFFAOYSA-N		1	Linalool	201-134-4	0	0	7.9	1	68.3	0	1	In	1	1B	NA	NA	1	1B	0	0	7.9	3.95	1	68.30	0	1	1	2	0	1	3	1	1B	0	1	1B	0	Inside	1	0
94	96	108-31-6	O=C1C=CC(=O)O1	O=C1C=CC(=O)O1	InChI=1S/C4H2O3/c5-3-1-2-4(6)7-3/h1-2H	FPYJFEHAWHCUMM-UHFFFAOYSA-N		1	Maleic anhydride	203-571-6	1	100	41	1	298.400258	0	1	In	1	1A	NA	NA	NA	NA	1	100	41	70.5	1	298.40	0	1	1	1	3	1	5	1	1B	1	1	1B	1	Inside	1	1
95	97	93-51-6	CC1C=C(OC)C(O)=CC=1	CC1C=C(OC)C(O)=CC=1	InChI=1S/C8H10O2/c1-6-3-4-7(9)8(5-6)10-2/h3-5,9H,1-2H3	PETRWTHZSKVLRE-UHFFFAOYSA-N		1	2-Methoxy-p-cresol	202-252-9	0	0	11.5	1	30.8	0	1	In	1	1B	NA	NA	1	1A	0	0	11.5	5.75	1	30.80	0	1	1	2	0	1	3	1	1B	0	1	1B	1	Inside	1	1
96	98	96-33-3	COC(=O)C=C	COC(=O)C=C	InChI=1S/C4H6O2/c1-3-4(5)6-2/h3H,1H2,2H3	BAPJBEWLBFYGME-UHFFFAOYSA-N		1	Methyl acrylate	202-500-6	1	99.3	82.1000004	1	7.950000392	1	1	In	1	1B	NA	NA	NA	NA	1	99.3	82.1000004	90.7000002	1	7.95	1	1	1	3	3	1	7	1	1A	1	1	1A	1	Inside	1	1
97	99	3395-91-3	COC(=O)CCBr	COC(=O)CCBr	InChI=1S/C4H7BrO2/c1-7-4(6)2-3-5/h2-3H2,1H3	KQEVIFKPZOGBMZ-UHFFFAOYSA-N		1	Methyl 3-bromoproprionate	222-247-5	1	99.8	84.4	0	#XL_EVAL_ERROR#	1	0	In	0	NC	NA	NA	NA	NA	1	99.8	84.4	92.1	0	Inf	1	0	1	0	3	0	3	1	1B	1	1	1B	1	Inside	1	1
98	100	80-62-6	CC(=C)C(=O)OC	CC(=C)C(=O)OC	InChI=1S/C5H8O2/c1-4(2)5(6)7-3/h1H2,2-3H3	VVQNEPGJFQJSBK-UHFFFAOYSA-N		1	Methyl methacrylate	201-297-1	1	36.7	10	1	479.72	1	0	In	1	1B	NA	NA	1	1B	1	36.7	10	23.35	1	479.72	1	0	1	1	2	0	3	1	1B	1	1	1B	1	Inside	1	1
99	101	66-27-3	COS(C)(=O)=O	COS(C)(=O)=O	InChI=1S/C2H6O3S/c1-5-6(2,3)4/h1-2H3	MBABOKRGFJTBAE-UHFFFAOYSA-N		1	Methyl methanesulphonate	200-625-0	1	93	10.3	0	#XL_EVAL_ERROR#	1	1	In	1	1B	NA	NA	NA	NA	1	93	10.3	51.65	0	Inf	1	1	1	0	3	1	4	1	1B	1	1	1B	0	Inside	1	0
100	102	600-22-6	CC(=O)C(=O)OC	CC(=O)C(=O)OC	InChI=1S/C4H6O3/c1-3(5)4(6)7-2/h1-2H3	CWKLZLBVOJRSOM-UHFFFAOYSA-N		1	Methyl pyruvate	209-987-4	0	0	11.8	0	#XL_EVAL_ERROR#	0	1	In	1	1B	NA	NA	NA	NA	0	0	11.8	5.9	0	Inf	0	1	1	0	0	1	1	0	NC	0	0	NC	1	Inside	0	1
101	103	23911-56-0	CC1C2=CC=CC=C2OC=1C(C)=O	CC1C2=CC=CC=C2OC=1C(C)=O	InChI=1S/C11H10O2/c1-7-9-5-3-4-6-10(9)13-11(7)8(2)12/h3-6H,1-2H3	MTNZPWYMBRSDTL-UHFFFAOYSA-N		1	1-(3-Methyl-2-benzofuranyl)ethanone	429-100-6	0	0.3	0.5	1	62	0	0	Out	NA	NA	NA	NA	NA	NA	0	0.3	0.5	0.4	1	62.00	0	0	0	2	0	NA	2	1	1B	0	1	1B	1	Inside	1	1
102	104	101-39-3	CC(=CC1C=CC=CC=1)C=O	CC(=CC1C=CC=CC=1)C=O	InChI=1S/C10H10O/c1-9(8-11)7-10-5-3-2-4-6-10/h2-8H,1H3	VLUMOWNVWOXZAU-UHFFFAOYSA-N		1	alpha-Methylcinnamaldehyde	202-938-8	1	10.4	28.8	1	40.3	1	1	In	1	1B	NA	NA	1	1B	1	10.4	28.8	19.6	1	40.30	1	1	1	2	1	1	4	1	1B	1	1	1B	1	Inside	1	1
103	105	92-48-8	CC1C=C2C=CC(=O)OC2=CC=1	CC1C=C2C=CC(=O)OC2=CC=1	InChI=1S/C10H8O2/c1-7-2-4-9-8(6-7)3-5-10(11)12-9/h2-6H,1H3	FXFYOPQLGGEACP-UHFFFAOYSA-N		1	6-Methylcoumarin	202-158-8	0	1.4	4	0	#XL_EVAL_ERROR#	1	1	Out	NA	NA	NA	NA	NA	NA	0	1.4	4	2.7	0	Inf	1	1	0	0	0	NA	0	0	NC	0	0	NC	1	Inside	0	1
104	106	69300-15-8	CCCCCCCCC(C)C#N	CCCCCCCCC(C)C#N	InChI=1S/C11H21N/c1-3-4-5-6-7-8-9-11(2)10-12/h11H,3-9H2,1-2H3	XPCSGXMQGQGBKU-UHFFFAOYSA-N		1	2-Methyldecanenitrile	273-960-3	0	3	1.6	1	119	0	0	In	0	NC	NA	NA	NA	NA	0	3	1.6	2.3	1	119.00	0	0	1	2	0	0	2	1	1B	0	1	1B	0	Outside	1	0
105	107	119-10-8	CC1C=C(C(=CC=1)OC)[N+]([O-])=O	CC1C=C(C(=CC=1)OC)[N+]([O-])=O	InChI=1S/C8H9NO3/c1-6-3-4-8(12-2)7(5-6)9(10)11/h3-5H,1-2H3	LGNMURXRPLMVJI-UHFFFAOYSA-N		1	4-Methyl-2-nitroanisole	204-296-4	0	0	0.3	1	86.69945893	1	0	Out	0	NC	NA	NA	NA	NA	0	0	0.3	0.15	1	86.70	1	0	0	2	0	NA	2	1	1B	1	1	1B	1	Inside	1	1
106	108	99-76-3	COC(=O)C1C=CC(O)=CC=1	COC(=O)C1C=CC(O)=CC=1	InChI=1S/C8H8O3/c1-11-8(10)6-2-4-7(9)5-3-6/h2-5,9H,1H3	LXCFILQKKLGQFO-UHFFFAOYSA-N		1	Methylparaben	202-785-7	0	3.5999985	0	0	#XL_EVAL_ERROR#	1	1	Out	0	NC	NA	NA	NA	NA	0	3.5999985	0	1.79999925	0	Inf	1	1	0	0	0	NA	0	0	NC	0	0	NC	1	Inside	0	1
107	109	110-41-8	CCCCCCCCCC(C)C=O	CCCCCCCCCC(C)C=O	InChI=1S/C12H24O/c1-3-4-5-6-7-8-9-10-12(2)11-13/h11-12H,3-10H2,1-2H3	NFAVNWJJYQAGNB-UHFFFAOYSA-N		1	2-Methylundecanal	203-765-0	1	100	0	0	#XL_EVAL_ERROR#	1	1	In	1	1B	NA	NA	NA	NA	1	100	0	50	0	Inf	1	1	1	0	3	1	4	1	1B	1	1	1B	0	Outside	1	0
108	110	55-55-0	CNC1C=CC(O)=CC=1.CNC1C=CC(O)=CC=1.OS(O)(=O)=O	CNC1C=CC(O)=CC=1	InChI=1S/C7H9NO/c1-8-6-2-4-7(9)5-3-6/h2-5,8-9H,1H3	ZFIQGRISGKSVAG-UHFFFAOYSA-N	OS(=O)(=O)O	3	Metol	200-237-1	1	100	44.7	1	12.7	1	1	In	1	1A	NA	NA	1	1B	1	100	44.7	72.35	1	12.70	1	1	1	2	3	1	6	1	1A	1	1	1B	1	Inside	1	1
109	111	90-15-3	OC1=CC=CC2=CC=CC=C21	OC1=CC=CC2=CC=CC=C21	InChI=1S/C10H8O/c11-10-7-3-5-8-4-1-2-6-9(8)10/h1-7,11H	KJCVRFUGPWSIIH-UHFFFAOYSA-N		1	1-Naphthol	201-969-4	1	21.8	17.4	1	12.69981694	1	1	In	1	1A	NA	NA	NA	NA	1	21.8	17.4	19.6	1	12.70	1	1	1	2	1	1	4	1	1B	1	1	1B	1	Inside	1	1
110	112	1405-10-3	NC1C(OC2C(CO)OC(OC3C(OC4OC(CN)C(O)C(O)C4N)C(N)CC(N)C3O)C2O)OC(CN)C(O)C1O.OS(O)(=O)=O	NC1C(OC2C(CO)OC(OC3C(OC4OC(CN)C(O)C(O)C4N)C(N)CC(N)C3O)C2O)OC(CN)C(O)C1O	InChI=1S/C23H46N6O13/c24-2-7-13(32)15(34)10(28)21(37-7)40-18-6(27)1-5(26)12(31)20(18)42-23-17(36)19(9(4-30)39-23)41-22-11(29)16(35)14(33)8(3-25)38-22/h5-23,30-36H,1-4,24-29H2	PGBHMTALBVVCIT-UHFFFAOYSA-N	OS(=O)(=O)O	2	Neomycin sulfate	215-773-1	NA	-66.3	3.1	1	429.1	0	1	In	NA	NA	1	1B	1	NA	NA	-66.3	3.1	1.55	1	429.10	0	1	1	1	0	1	2	1	1B	Inconclusive	1	1B	1	Inside	1	1
111	113	100-11-8	[O-][N+](=O)C1C=CC(CBr)=CC=1	[O-][N+](=O)C1C=CC(CBr)=CC=1	InChI=1S/C7H6BrNO2/c8-5-6-1-3-7(4-2-6)9(10)11/h1-4H,5H2	VOLRSQPSJGXRNJ-UHFFFAOYSA-N		1	4-Nitrobenzyl bromide	202-820-6	1	100	24.2	1	0.799996458	1	1	In	1	1A	NA	NA	NA	NA	1	100	24.2	62.1	1	0.80	1	1	1	3	3	1	7	1	1A	1	1	1A	1	Inside	1	1
112	114	5307-14-2	NC1C=C(C(N)=CC=1)[N+]([O-])=O	NC1C=C(C(N)=CC=1)[N+]([O-])=O	InChI=1S/C6H7N3O2/c7-4-1-2-5(8)6(3-4)9(10)11/h1-3H,7-8H2	HVHNMNGARPCGGD-UHFFFAOYSA-N		1	2-Nitro-p-phenylenediamine	226-164-5	1	93.3	0	1	276.7	1	1	In	1	1A	NA	NA	1	1A	1	93.3	0	46.65	1	276.70	1	1	1	1	3	1	5	1	1B	1	1	1B	1	Inside	1	1
113	115	2277-19-2	CCC=CCCCCC=O	CCC=CCCCCC=O	InChI=1S/C9H16O/c1-2-3-4-5-6-7-8-9-10/h3-4,9H,2,5-8H2,1H3	RTNPCOBSXBGDMO-UHFFFAOYSA-N		1	cis-6-Nonenal	218-900-9	0	8	2.6999969	1	22.82510568	1	1	In	1	1B	NA	NA	NA	NA	0	8	2.6999969	5.34999845	1	22.83	1	1	1	2	0	1	3	1	1B	1	1	1B	1	Inside	1	1
114	116	124-07-2	CCCCCCCC(O)=O	CCCCCCCC(O)=O	InChI=1S/C8H16O2/c1-2-3-4-5-6-7-8(9)10/h2-7H2,1H3,(H,9,10)	WWZKQHOCKIZLMA-UHFFFAOYSA-N		1	Octanoic acid	204-677-5	0	0	0.9	1	158.7	0	0	In	0	NC	NA	NA	0	NC	0	0	0.9	0.45	1	158.70	0	0	1	1	0	0	1	0	NC	0	1	1B	1	Inside	0	1
115	117	54464-57-2	CC1(C)CCCC2CC(C)C(C)(CC1=2)C(C)=O	CC1(C)CCCC2CC(C)C(C)(CC1=2)C(C)=O	InChI=1S/C16H26O/c1-11-9-13-7-6-8-15(3,4)14(13)10-16(11,5)12(2)17/h11H,6-10H2,1-5H3	FVUGZKDGWGKCFE-UHFFFAOYSA-N		1	OTNE	259-174-3	0	<5.74	NA	1	21.08	0	1	In	1	1B	0	NC	0	NC	0	NA	NA	NA	1	21.08	0	1	1	2	NA	1	3	1	Inconclusive	0	1	1B	0	Inside	1	0
116	118	144-62-7	OC(=O)C(O)=O	OC(=O)C(O)=O	InChI=1S/C2H2O4/c3-1(4)2(5)6/h(H,3,4)(H,5,6)	MUBZPKHOEPUJKR-UHFFFAOYSA-N		1	Oxalic acid	205-634-3	0	0.9	0	1	310.333728	1	0	In	1	1B	NA	NA	NA	NA	0	0.9	0	0.45	1	310.33	1	0	1	1	0	0	1	0	NC	1	1	1B	1	Inside	0	1
117	119	15646-46-5	CCOC=C1N=C(OC1=O)C1C=CC=CC=1	CCOC=C1N=C(OC1=O)C1C=CC=CC=1	InChI=1S/C12H11NO3/c1-2-15-8-10-12(14)16-11(13-10)9-6-4-3-5-7-9/h3-8H,2H2,1H3	SJHPCNCNNSSLPL-UHFFFAOYSA-N		1	Oxazolone	239-713-9	1	75.5	49.63948974	1	2.71	1	1	In	1	1A	NA	NA	NA	NA	1	75.5	49.63948974	62.56974487	1	2.71	1	1	1	3	3	1	7	1	1A	1	1	1A	1	Inside	1	1
118	120	87-86-5	OC1C(Cl)=C(Cl)C(Cl)=C(Cl)C=1Cl	OC1C(Cl)=C(Cl)C(Cl)=C(Cl)C=1Cl	InChI=1S/C6HCl5O/c7-1-2(8)4(10)6(12)5(11)3(1)9/h12H	IZUPBVBPLAPZRR-UHFFFAOYSA-N		1	Pentachlorophenol	201-778-6	1	0	14.5	1	19.04	0	1	In	1	1B	NA	NA	0	NC	1	0	14.5	7.25	1	19.04	0	1	1	2	1	1	4	1	1B	1	1	1B	1	Inside	1	1
119	121	2111-75-3	CC(=C)C1CC=C(CC1)C=O	CC(=C)C1CC=C(CC1)C=O	InChI=1S/C10H14O/c1-8(2)10-5-3-9(7-11)4-6-10/h3,7,10H,1,4-6H2,2H3	RUMOYJJNUMEFDD-UHFFFAOYSA-N		1	Perillaldehyde	218-302-8	1	31.87	13.8	1	51.4	1	1	In	1	1B	1	1B	1	1B	1	31.87	13.8	22.835	1	51.40	1	1	1	2	2	1	5	1	1B	1	1	1B	1	Inside	1	1
120	122	3055-86-5	N#CCCOC1C=CC=CC=1	N#CCCOC1C=CC=CC=1	InChI=1S/C9H9NO/c10-7-4-8-11-9-5-2-1-3-6-9/h1-3,5-6H,4,8H2	IXAUFLAHUXISCH-UHFFFAOYSA-N		1	3-Phenoxypropanenitrile	221-278-1	1	0	29.7	1	451.893425	0	0	Out	0	NC	NA	NA	NA	NA	1	0	29.7	14.85	1	451.89	0	0	0	1	1	NA	2	1	1B	1	1	1B	1	Inside	1	1
121	123	579-07-7	CC(=O)C(=O)C1C=CC=CC=1	CC(=O)C(=O)C1C=CC=CC=1	InChI=1S/C9H8O2/c1-7(10)9(11)8-5-3-2-4-6-8/h2-6H,1H3	BVQVLAIMHVDZEL-UHFFFAOYSA-N		1	1-Phenylpropane-1,2-dione	209-435-2	1	47.1	15.4	1	56.69947585	1	1	In	1	NA	NA	NA	NA	NA	1	47.1	15.4	31.25	1	56.70	1	1	1	2	2	1	5	1	1B	1	1	1B	1	Inside	1	1
122	124	85-44-9	O=C1OC(=O)C2=CC=CC=C12	O=C1OC(=O)C2=CC=CC=C12	InChI=1S/C8H4O3/c9-7-5-3-1-2-4-6(5)8(10)11-7/h1-4H	LGRFSURHDFAFJT-UHFFFAOYSA-N		1	Phthalic anhydride	201-607-5	1	1.9	74.98362803	0	#XL_EVAL_ERROR#	0	1	In	1	1A	NA	NA	NA	NA	1	1.9	74.98362803	38.441814015	0	Inf	0	1	1	0	2	1	3	1	1B	0	1	1B	1	Inside	1	1
123	125	121-79-9	CCCOC(=O)C1=CC(O)=C(O)C(O)=C1	CCCOC(=O)C1=CC(O)=C(O)C(O)=C1	InChI=1S/C10H12O5/c1-2-3-15-10(14)6-4-7(11)9(13)8(12)5-6/h4-5,11-13H,2-3H2,1H3	ZTHYODDOHIVTJV-UHFFFAOYSA-N		1	Propyl gallate	204-498-2	1	59.9	26.6	1	32.4	1	1	In	1	1A	NA	NA	1	1A	1	59.9	26.6	43.25	1	32.40	1	1	1	2	3	1	6	1	1A	1	1	1B	1	Inside	1	1
124	126	94-13-3	CCCOC(=O)C1C=CC(O)=CC=1	CCCOC(=O)C1C=CC(O)=CC=1	InChI=1S/C10H12O3/c1-2-7-13-10(12)8-3-5-9(11)6-4-8/h3-6,11H,2,7H2,1H3	QELSKZZBTMNZEB-UHFFFAOYSA-N		1	Propylparaben	202-307-7	0	8.2	0	1	61.4	1	0	In	NA	NA	NA	NA	NA	NA	0	8.2	0	4.1	1	61.40	1	0	1	2	0	0	2	1	1B	1	1	1B	1	Inside	1	1
125	127	108-46-3	OC1=CC(O)=CC=C1	OC1=CC(O)=CC=C1	InChI=1S/C6H6O2/c7-5-2-1-3-6(8)4-5/h1-4,7-8H	GHMLBKRAJCXXBS-UHFFFAOYSA-N		1	Resorcinol	203-585-2	0	1.6	0	1	201.5	0	1	In	1	1B	NA	NA	1	1B	0	1.6	0	0.8	1	201.50	0	1	1	1	0	1	2	1	1B	0	1	1B	1	Inside	1	1
126	128	81-07-2	O=C1NS(=O)(=O)C2=CC=CC=C12	O=C1NS(=O)(=O)C2=CC=CC=C12	InChI=1S/C7H5NO3S/c9-7-5-3-1-2-4-6(5)12(10,11)8-7/h1-4H,(H,8,9)	CVHZOJJKTDOEJC-UHFFFAOYSA-N		1	Saccharin	201-321-0	0	2.4	0	0	#XL_EVAL_ERROR#	0	0	In	0	NC	NA	NA	NA	NA	0	2.4	0	1.2	0	Inf	0	0	1	0	0	0	0	0	NC	0	0	NC	1	Inside	0	1
127	129	2892-51-5	OC1C(=O)C(=O)C=1O	OC1C(=O)C(=O)C1=O	InChI=1S/C4H2O4/c5-1-2(6)4(8)3(1)7/h1,5H	LUBPYOIUVABHPO-UHFFFAOYSA-N		1	Squaric acid	220-761-4	1	46.8812866	4.8252945	0	#XL_EVAL_ERROR#	0	1	In	1	NA	NA	NA	NA	NA	1	46.8812866	4.8252945	25.85329055	0	Inf	0	1	1	0	2	1	3	1	1B	0	1	1B	1	Inside	1	1
128	130	121-57-3	NC1=CC=C(C=C1)S(O)(=O)=O	NC1=CC=C(C=C1)S(O)(=O)=O	InChI=1S/C6H7NO3S/c7-5-1-3-6(4-2-5)11(8,9)10/h1-4H,7H2,(H,8,9,10)	HVBSAKJJOYLTQU-UHFFFAOYSA-N		1	Sulfanilic acid	204-482-5	0	5.3	0.5	0	#XL_EVAL_ERROR#	0	0	In	NA	NA	NA	NA	NA	NA	0	5.3	0.5	2.9	0	Inf	0	0	1	0	0	0	0	0	NC	0	0	NC	1	Inside	0	1
129	131	87-69-4	OC(=O)C(O)C(O)C(O)=O	OC(=O)C(O)C(O)C(O)=O	InChI=1S/C4H6O6/c5-1(3(7)8)2(6)4(9)10/h1-2,5-6H,(H,7,8)(H,9,10)	FEWJPZIEWOKRBE-UHFFFAOYSA-N		1	L-Tartaric acid	201-766-0	0	3.8	1.2	0	#XL_EVAL_ERROR#	0	0	In	NA	NA	NA	NA	NA	NA	0	3.8	1.2	2.5	0	Inf	0	0	1	0	0	0	0	0	NC	0	0	NC	0	Inside	0	0
130	132	1118-71-4	CC(C)(C)C(=O)CC(=O)C(C)(C)C	CC(C)(C)C(=O)CC(=O)C(C)(C)C	InChI=1S/C11H20O2/c1-10(2,3)8(12)7-9(13)11(4,5)6/h7H2,1-6H3	YRAJNWYBUCUFBD-UHFFFAOYSA-N		1	2,2,6,6-Tetramethylheptane-3,5-dione	214-268-3	0	1.3972092	0	1	153.1870754	0	1	In	1	1B	NA	NA	NA	NA	0	1.3972092	0	0.6986046	1	153.19	0	1	1	1	0	1	2	1	1B	0	1	1B	1	Inside	1	1
131	133	59-02-9	CC(C)CCC[C@@H](C)CCC[C@@H](C)CCC[C@]1(C)CCC2C(O1)=C(C)C(C)=C(O)C=2C	CC(C)CCCC(C)CCCC(C)CCCC1(C)CCC2C(O1)=C(C)C(C)=C(O)C=2C	InChI=1S/C29H50O2/c1-20(2)12-9-13-21(3)14-10-15-22(4)16-11-18-29(8)19-17-26-25(7)27(30)23(5)24(6)28(26)31-29/h20-22,30H,9-19H2,1-8H3	GVJHHUAWPYXKBD-UHFFFAOYSA-N		1	alpha-Tocopherol	200-412-2	0	0	7.1	0	#XL_EVAL_ERROR#	1	1	Out	1	1B	NA	NA	0	NC	0	0	7.1	3.55	0	Inf	1	1	0	0	0	NA	0	0	NC	0	0	NC	1	Outside	0	1
132	134	102-71-6	OCCN(CCO)CCO	OCCN(CCO)CCO	InChI=1S/C6H15NO3/c8-4-1-7(2-5-9)3-6-10/h8-10H,1-6H2	GSEJCLTVZPLZKY-UHFFFAOYSA-N		1	Triethanolamine	203-049-8	0	0	3.1	1	1718.3	0	0	In	0	NC	NA	NA	0	NC	0	0	3.1	1.55	1	1718.30	0	0	1	1	0	0	1	0	NC	0	1	1B	1	Inside	0	1
133	135	552-30-7	OC(=O)C1C=C2C(=CC=1)C(=O)OC2=O	OC(=O)C1C=C2C(=CC=1)C(=O)OC2=O	InChI=1S/C9H4O5/c10-7(11)4-1-2-5-6(3-4)9(13)14-8(5)12/h1-3H,(H,10,11)	SRPWOOOHEPICQU-UHFFFAOYSA-N		1	Trimellitic anhydride	209-008-0	1	0	43.7	1	81.19960316	0	1	In	1	1B	NA	NA	NA	NA	1	0	43.7	21.85	1	81.20	0	1	1	2	1	1	4	1	1B	1	1	1B	0	Inside	1	0
134	136	533-75-5	OC1=CC=CC=CC1=O	O=C1C=CC=CCC1=O	InChI=1S/C7H6O2/c8-6-4-2-1-3-5-7(6)9/h1-4H,5H2	WLNNIVYHVWXDMJ-UHFFFAOYSA-N		1	Tropolone	208-577-2	0	0	1.1	1	27.29985369	1	1	In	1	1B	NA	NA	NA	NA	0	0	1.1	0.55	1	27.30	1	1	1	2	0	1	3	1	1B	1	1	1B	1	Inside	1	1
135	137	112-45-8	C=CCCCCCCCCC=O	C=CCCCCCCCCC=O	InChI=1S/C11H20O/c1-2-3-4-5-6-7-8-9-10-11-12/h2,11H,1,3-10H2	OFHHDSQXFXLTKC-UHFFFAOYSA-N		1	Undec-10-enal	203-973-1	0	0	0	0	#XL_EVAL_ERROR#	1	1	In	1	1B	NA	NA	NA	NA	0	0	0	0	0	Inf	1	1	1	0	0	1	1	0	NC	0	0	NC	1	Inside	0	1
136	138	121-33-5	COC1=CC(C=O)=CC=C1O	COC1=CC(C=O)=CC=C1O	InChI=1S/C8H8O3/c1-11-8-4-6(5-9)2-3-7(8)10/h2-5,10H,1H3	MWOOGOJBHIARFG-UHFFFAOYSA-N		1	Vanillin	204-465-2	0	3.2	0	0	#XL_EVAL_ERROR#	0	1	In	0	NC	NA	NA	0	NC	0	3.2	0	1.6	0	Inf	0	1	1	0	0	1	1	0	NC	0	0	NC	1	Inside	0	1
137	139	100-43-6	C=CC1C=CN=CC=1	C=CC1C=CN=CC=1	InChI=1S/C7H7N/c1-2-7-3-5-8-6-4-7/h2-6H,1H2	KFDVPJUYSDEJTH-UHFFFAOYSA-N		1	4-Vinylpyridine	202-852-0	1	92.0999999	0	1	3.800006701	1	1	In	1	NA	NA	NA	NA	NA	1	92.0999999	0	46.04999995	1	3.80	1	1	1	3	3	1	7	1	1A	1	1	1A	0	Outside	1	0

## Sheet: EV Binary DASS 2o3 Predictions
	RowID	CASRN	Original_SMILES	Canonical_QSARr	InChI_Code_QSARr	InChI Key_QSARr	Curated.name	EC	dpra_call*	dpra_pC*	dpra_pK*	hclat_call*	hclat_mit*	ks_call*	insilico_call*	insilico_ad*	reference_llna_call	reference_llna_potency	reference_hppt_call	reference_hppt_potency	reference_basketter_call	reference_basketter_potency	DPRA Call Input	DPRA %-C Depletion Input	DPRA %-K Depletion Input	DPRA Mean (Calculated)	h-CLAT Call Input	h-CLAT MIT Input	Keratinosens(TM) Call Input	In Silico Call Input	In Silico Applicability Domain Input	DA ITS h-CLAT Score	DA ITS DPRA Score	DA ITS in Silico Score	DA ITS Total Score	DA ITS Call	DA ITS Potency	Original Outcome	DA KE 3/1 STS Call	DA KE 3/1 STS Potency	Applicability_Domain	Orig_outcome_bin	Pred_outcome_bin
0	1	514-10-3	CC(C)C1CC[C@H]2C(C=1)=CC[C@H]1[C@@](C)(CCC[C@]21C)C(O)=O	CC(C)C1CCC2C(C=1)=CCC1C(C)(CCCC21C)C(O)=O	InChI=1S/C20H30O2/c1-13(2)14-6-8-16-15(12-14)7-9-17-19(16,3)10-5-11-20(17,4)18(21)22/h7,12-13,16-17H,5-6,8-11H2,1-4H3,(H,21,22)	RSWGJHLUYNHPMX-UHFFFAOYSA-N	Abietic acid	208-178-3	1	99.9	16.3	0	#XL_EVAL_ERROR#	1	1	In	1	1B	NA	NA	1	1B	1	99.9	16.3	58.1	0	Inf	1	1	1	0	3	1	4	1	1B	1	1	1B	Outside	1	0
1	2	100-06-1	CC(=O)C1=CC=C(C=C1)OC	CC(=O)C1=CC=C(C=C1)OC	InChI=1S/C9H10O2/c1-7(10)8-3-5-9(11-2)6-4-8/h3-6H,1-2H3	NTPLXRHDUXRPNE-UHFFFAOYSA-N	Acetanisole	202-815-9	0	4.723885562	0.1	0	#XL_EVAL_ERROR#	1	0	Out	0	NC	NA	NA	NA	NA	0	4.723885562	0.1	2.411942781	0	Inf	1	0	0	0	0	NA	0	0	NC	0	0	NC	Inside	0	1
2	3	874-23-7	CC(=O)C1CCCCC1=O	CC(=O)C1CCCCC1=O	InChI=1S/C8H12O2/c1-6(9)7-4-2-3-5-8(7)10/h7H,2-5H2,1H3	OEKATORRSPXJHE-UHFFFAOYSA-N	2-Acetylcyclohexanone	212-858-5	0	5	0	1	109.7	1	1	In	NA	NA	NA	NA	NA	NA	0	5	0	2.5	1	109.70	1	1	1	2	0	1	3	1	1B	1	1	1B	Outside	1	0
3	4	140-67-0	COC1C=CC(CC=C)=CC=1	COC1C=CC(CC=C)=CC=1	InChI=1S/C10H12O/c1-3-4-9-5-7-10(11-2)8-6-9/h3,5-8H,1,4H2,2H3	ZFMSMUAANRJZFM-UHFFFAOYSA-N	4-Allylanisole	205-427-8	1	20.62541583	0	1	207.5967652	0	1	In	1	1B	NA	NA	NA	NA	1	20.62541583	0	10.312707915	1	207.60	0	1	1	1	1	1	3	1	1B	1	1	1B	Inside	1	1
4	5	7493-74-5	C=CCOC(=O)COC1C=CC=CC=1	C=CCOC(=O)COC1C=CC=CC=1	InChI=1S/C11H12O3/c1-2-8-13-11(12)9-14-10-6-4-3-5-7-10/h2-7H,1,8-9H2	VUFZVGQUAVDKMC-UHFFFAOYSA-N	Allyl phenoxyacetate	231-335-2	0	0.61	4.08	0	#XL_EVAL_ERROR#	1	1	In	1	1B	NA	NA	1	1B	0	0.61	4.08	2.345	0	Inf	1	1	1	0	0	1	1	0	NC	0	0	NC	Inside	0	1
5	6	2835-99-6	CC1=CC(O)=CC=C1N	CC1=CC(O)=CC=C1N	InChI=1S/C7H9NO/c1-5-4-6(9)2-3-7(5)8/h2-4,9H,8H2,1H3	QGNGOGOOPUYKMC-UHFFFAOYSA-N	4-Amino-m-cresol	220-621-2	1	90	28.8000031	1	11.50004363	1	1	In	1	1A	NA	NA	NA	NA	1	90	28.8000031	59.40000155	1	11.50	1	1	1	2	3	1	6	1	1A	1	1	1B	Inside	1	1
6	7	2835-95-2	CC1=CC=C(N)C=C1O	CC1=CC=C(N)C=C1O	InChI=1S/C7H9NO/c1-5-2-3-6(8)4-7(5)9/h2-4,9H,8H2,1H3	DBFYESDCPWWCHN-UHFFFAOYSA-N	5-Amino-o-cresol	220-618-6	1	89.1999998	12.5	1	113.2362193	1	1	In	1	1B	NA	NA	NA	NA	1	89.1999998	12.5	50.8499999	1	113.24	1	1	1	2	3	1	6	1	1A	1	1	1B	Inside	1	1
7	8	95-55-6	NC1=CC=CC=C1O	NC1=CC=CC=C1O	InChI=1S/C6H7NO/c7-5-3-1-2-4-6(5)8/h1-4,8H,7H2	CDAWCLOXVUBKRW-UHFFFAOYSA-N	2-Aminophenol	202-431-1	1	96.2	18.1	1	1.1	1	1	In	1	1A	NA	NA	1	1A	1	96.2	18.1	57.15	1	1.10	1	1	1	3	3	1	7	1	1A	1	1	1A	Inside	1	1
8	9	591-27-5	NC1C=C(O)C=CC=1	NC1C=C(O)C=CC=1	InChI=1S/C6H7NO/c7-5-2-1-3-6(8)4-5/h1-4,8H,7H2	CWLKGDAVCFYWJK-UHFFFAOYSA-N	3-Aminophenol	209-711-2	0	6.6	1.2	1	117.0988035	0	1	In	1	1B	NA	NA	NA	NA	0	6.6	1.2	3.9	1	117.10	0	1	1	2	0	1	3	1	1B	0	1	1B	Inside	0	1
9	10	122-40-7	CCCCCC(C=O)=CC1C=CC=CC=1	CCCCCC(C=O)=CC1C=CC=CC=1	InChI=1S/C14H18O/c1-2-3-5-10-14(12-15)11-13-8-6-4-7-9-13/h4,6-9,11-12H,2-3,5,10H2,1H3	HMKKIXGYKWDQSV-UHFFFAOYSA-N	alpha-Amylcinnamaldehyde	204-541-5	0	0.6	3.9	1	25.94	1	1	In	1	1B	NA	NA	1	1B	0	0.6	3.9	2.25	1	25.94	1	1	1	2	0	1	3	1	1B	1	1	1B	Outside	1	0
10	11	101-85-9	CCCCCC(CO)=CC1C=CC=CC=1	CCCCCC(CO)=CC1C=CC=CC=1	InChI=1S/C14H20O/c1-2-3-5-10-14(12-15)11-13-8-6-4-7-9-13/h4,6-9,11,15H,2-3,5,10,12H2,1H3	LIPHCKNQPJXUQF-UHFFFAOYSA-N	alpha-Amylcinnamic alcohol	202-982-8	0	5	0	1	17.7	0	1	In	1	1B	NA	NA	1	1B	0	5	0	2.5	1	17.70	0	1	1	2	0	1	3	1	1B	0	1	1B	Outside	0	0
11	12	104-46-1	CC=CC1=CC=C(C=C1)OC	CC=CC1=CC=C(C=C1)OC	InChI=1S/C10H12O/c1-3-4-9-5-7-10(11-2)8-6-9/h3-8H,1-2H3	RUVINXPYWBROJD-UHFFFAOYSA-N	Anethole	203-205-5	0	0	9.6	1	96.39	0	1	In	1	NA	NA	NA	0	NC	0	0	9.6	4.8	1	96.39	0	1	1	2	0	1	3	1	1B	0	1	1B	Inside	0	1
12	13	105-13-5	COC1=CC=CC=C1CO	COC1=CC=CC=C1CO	InChI=1S/C8H10O2/c1-10-8-5-3-2-4-7(8)6-9/h2-5,9H,6H2,1H3	WYLYBQSHRJMURN-UHFFFAOYSA-N	Anisyl alcohol	203-273-6	0	1	NA	1	822.2	0	0	Out	1	1B	NA	NA	0	NC	0	1	NA	NA	1	822.20	0	0	0	1	0	NA	1	Inconclusive	Inconclusive	0	1	1B	Outside	0	1
13	14	5462-06-6	COC1C=CC(CC(C)C=O)=CC=1	COC1C=CC(CC(C)C=O)=CC=1	InChI=1S/C11H14O2/c1-9(8-12)7-10-3-5-11(13-2)6-4-10/h3-6,8-9H,7H2,1-2H3	VLFBSPUPYFTTNF-UHFFFAOYSA-N	2-(p-Anisyl)propanal	226-749-5	0	8.96	0	1	71	1	1	In	1	1B	NA	NA	1	1B	0	8.96	0	4.48	1	71.00	1	1	1	2	0	1	3	1	1B	1	1	1B	Outside	1	1
14	15	478695-70-4	CC(OC(=O)CC(=O)OCC)C1CC(C)(C)CCC1	CC(OC(=O)CC(=O)OCC)C1CC(C)(C)CCC1	InChI=1S/C15H26O4/c1-5-18-13(16)9-14(17)19-11(2)12-7-6-8-15(3,4)10-12/h11-12H,5-10H2,1-4H3	QISVACSCBGQBEZ-UHFFFAOYSA-N	Applelide	639-080-2	0	1.17	2.13	1	69	0	0	In	0	NC	NA	NA	NA	NA	0	1.17	2.13	1.65	1	69.00	0	0	1	2	0	0	2	1	1B	0	1	1B	Outside	0	0
15	16	1675-54-3	CC(C)(C1C=CC(=CC=1)OCC1CO1)C1C=CC(=CC=1)OCC1CO1	CC(C)(C1C=CC(=CC=1)OCC1CO1)C1C=CC(=CC=1)OCC1CO1	InChI=1S/C21H24O4/c1-21(2,15-3-7-17(8-4-15)22-11-19-13-24-19)16-5-9-18(10-6-16)23-12-20-14-25-20/h3-10,19-20H,11-14H2,1-2H3	LCFVJGUPQDGYKZ-UHFFFAOYSA-N	BADGE	216-823-5	1	42.5	1.1	1	18.27	1	1	In	1	1A	NA	NA	1	1B	1	42.5	1.1	21.8	1	18.27	1	1	1	2	1	1	4	1	1B	1	1	1B	Outside	1	1
16	17	20048-27-5	NC1C=CC(=CC=1)N=C1C=C(N)C(C=C1N)=NC1C=CC(N)=CC=1	NC1C=CC(=CC=1)N=C1CC(=N)C(CC1=N)=NC1C=CC(N)=CC=1	InChI=1S/C18H18N6/c19-11-1-5-13(6-2-11)23-17-9-16(22)18(10-15(17)21)24-14-7-3-12(20)4-8-14/h1-8,21-22H,9-10,19-20H2	ZLUCXNJRSJOKPM-UHFFFAOYSA-N	Bandrowski’s base	na	1	87.5	4.2	1	1.599968503	1	1	In	1	1A	NA	NA	NA	NA	1	87.5	4.2	45.85	1	1.60	1	1	1	3	3	1	7	1	1A	1	1	1A	Inside	1	1
17	18	100-52-7	O=CC1C=CC=CC=1	O=CC1C=CC=CC=1	InChI=1S/C7H6O/c8-6-7-4-2-1-3-5-7/h1-6H	HUMNYLRZRPPJDN-UHFFFAOYSA-N	Benzaldehyde	202-860-4	0	7.2	0	1	259.9	1	0	Out	NA	NA	1	1A	NA	NA	0	7.2	0	3.6	1	259.90	1	0	0	1	0	NA	1	Inconclusive	Inconclusive	1	1	1B	Inside	1	1
18	19	2634-33-5	O=C1NSC2=CC=CC=C21	O=C1NSC2=CC=CC=C21	InChI=1S/C7H5NOS/c9-7-5-3-1-2-4-6(5)10-8-7/h1-4H,(H,8,9)	DMSMPAJRVJJAGA-UHFFFAOYSA-N	1,2-Benzisothiazol-3(2H)-one	220-120-9	1	97.7	9.7	1	0.55	1	1	In	1	1B	NA	NA	1	1A	1	97.7	9.7	53.7	1	0.55	1	1	1	3	3	1	7	1	1A	1	1	1A	Inside	1	0
19	20	65-85-0	OC(=O)C1C=CC=CC=1	OC(=O)C1C=CC=CC=1	InChI=1S/C7H6O2/c8-7(9)6-4-2-1-3-5-6/h1-5H,(H,8,9)	WPYMKLBDIGXBTP-UHFFFAOYSA-N	Benzoic acid	200-618-2	0	0	NA	0	#XL_EVAL_ERROR#	0	0	In	NA	NA	NA	NA	NA	NA	0	0	NA	NA	0	Inf	0	0	1	0	0	0	0	0	NC	0	0	NC	Inside	0	0
20	21	106-51-4	O=C1C=CC(=O)C=C1	O=C1C=CC(=O)C=C1	InChI=1S/C6H4O2/c7-5-1-2-6(8)4-3-5/h1-4H	AZQWKYJCGOJGHM-UHFFFAOYSA-N	p-Benzoquinone	203-405-2	1	98.96836314	90.96267191	1	2.239974402	1	1	In	1	1A	NA	NA	NA	NA	1	98.96836314	90.96267191	94.965517525	1	2.24	1	1	1	3	3	1	7	1	1A	1	1	1A	Inside	1	1
21	22	100-39-0	BrCC1C=CC=CC=1	BrCC1C=CC=CC=1	InChI=1S/C7H7Br/c8-6-7-4-2-1-3-5-7/h1-5H,6H2	AGEZXYOZHKGVCM-UHFFFAOYSA-N	Benzyl bromide	202-847-3	1	100	22.1	1	2.859969648	1	1	In	1	1A	NA	NA	NA	NA	1	100	22.1	61.05	1	2.86	1	1	1	3	3	1	7	1	1A	1	1	1A	Inside	1	1
22	23	85-68-7	CCCCOC(=O)C1=CC=CC=C1C(=O)OCC1C=CC=CC=1	CCCCOC(=O)C1=CC=CC=C1C(=O)OCC1C=CC=CC=1	InChI=1S/C19H20O4/c1-2-3-13-22-18(20)16-11-7-8-12-17(16)19(21)23-14-15-9-5-4-6-10-15/h4-12H,2-3,13-14H2,1H3	IRIAEXORFWYRCZ-UHFFFAOYSA-N	Benzyl butyl phthalate	201-622-7	0	0	0	0	#XL_EVAL_ERROR#	1	0	In	0	NC	NA	NA	NA	NA	0	0	0	0	0	Inf	1	0	1	0	0	0	0	0	NC	0	0	NC	Inside	0	0
23	24	103-41-3	O=C(C=CC1C=CC=CC=1)OCC1C=CC=CC=1	O=C(C=CC1C=CC=CC=1)OCC1C=CC=CC=1	InChI=1S/C16H14O2/c17-16(12-11-14-7-3-1-4-8-14)18-13-15-9-5-2-6-10-15/h1-12H,13H2	NGHOLYJTSCBCGC-UHFFFAOYSA-N	Benzyl cinnamate	203-109-3	0	2.18	3.24	0	#XL_EVAL_ERROR#	1	1	In	1	1B	NA	NA	1	1B	0	2.18	3.24	2.71	0	Inf	1	1	1	0	0	1	1	0	NC	0	0	NC	Inside	0	1
24	25	118-58-1	OC1=CC=CC=C1C(=O)OCC1C=CC=CC=1	OC1=CC=CC=C1C(=O)OCC1C=CC=CC=1	InChI=1S/C14H12O3/c15-13-9-5-4-8-12(13)14(16)17-10-11-6-2-1-3-7-11/h1-9,15H,10H2	ZCTQGTTXIYCGGC-UHFFFAOYSA-N	Benzyl salicylate	204-262-9	0	3.8	1.5	0	#XL_EVAL_ERROR#	1	1	In	1	1B	NA	NA	0	NC	0	3.8	1.5	2.65	0	Inf	1	1	1	0	0	1	1	0	NC	0	0	NC	Inside	0	0
25	26	1565-94-2	CC(C)(C1C=CC(=CC=1)OCC(O)COC(=O)C(C)=C)C1C=CC(=CC=1)OCC(O)COC(=O)C(C)=C	CC(C)(C1C=CC(=CC=1)OCC(O)COC(=O)C(C)=C)C1C=CC(=CC=1)OCC(O)COC(=O)C(C)=C	InChI=1S/C29H36O8/c1-19(2)27(32)36-17-23(30)15-34-25-11-7-21(8-12-25)29(5,6)22-9-13-26(14-10-22)35-16-24(31)18-37-28(33)20(3)4/h7-14,23-24,30-31H,1,3,15-18H2,2,4-6H3	AMFGWXWBFGVCKG-UHFFFAOYSA-N	Bis-GMA	216-367-7	1	35.6	NA	0	#XL_EVAL_ERROR#	1	1	In	1	1B	NA	NA	NA	NA	1	35.6	NA	NA	0	Inf	1	1	1	0	2	1	3	1	1B	1	1	1B	Outside	1	0
26	27	18127-01-0	CC(C)(C)C1=CC=C(CCC=O)C=C1	CC(C)(C)C1=CC=C(CCC=O)C=C1	InChI=1S/C13H18O/c1-13(2,3)12-8-6-11(7-9-12)5-4-10-14/h6-10H,4-5H2,1-3H3	FZJUFJKVIYFBSY-UHFFFAOYSA-N	Bourgeonal	242-016-2	1	17.65	0.97	1	27.16	0	1	In	1	1B	NA	NA	1	1B	1	17.65	0.97	9.31	1	27.16	0	1	1	2	1	1	4	1	1B	1	1	1B	Inside	1	1
27	28	109-65-9	CCCCBr	CCCCBr	InChI=1S/C4H9Br/c1-2-3-4-5/h2-4H2,1H3	MPPPKRYCTPRNTB-UHFFFAOYSA-N	1-Bromobutane	203-691-9	1	13.78	1.2	1	244	0	0	In	NA	NA	NA	NA	NA	NA	1	13.78	1.2	7.49	1	244.00	0	0	1	1	1	0	2	1	1B	1	1	1B	Inside	1	0
28	29	111-25-1	CCCCCCBr	CCCCCCBr	InChI=1S/C6H13Br/c1-2-3-4-5-6-7/h2-6H2,1H3	MNDIARAMWBIKFW-UHFFFAOYSA-N	1-Bromohexane	203-850-2	1	14.1	68.2	0	#XL_EVAL_ERROR#	1	0	In	1	1B	NA	NA	NA	NA	1	14.1	68.2	41.15	0	Inf	1	0	1	0	2	0	2	1	1B	1	1	1B	Inside	1	0
29	30	35691-65-7	N#CCCC(Br)(CBr)C#N	N#CCCC(Br)(CBr)C#N	InChI=1S/C6H6Br2N2/c7-4-6(8,5-10)2-1-3-9/h1-2,4H2	DHVLDKHFGIVEIP-UHFFFAOYSA-N	Bromothalonil	252-681-0	1	100	28.6	1	9.42	1	1	In	1	1A	NA	NA	1	1A	1	100	28.6	64.3	1	9.42	1	1	1	3	3	1	7	1	1A	1	1	1A	Inside	1	1
30	31	71-36-3	CCCCO	CCCCO	InChI=1S/C4H10O/c1-2-3-4-5/h5H,2-4H2,1H3	LRHPLDYGYMQRHN-UHFFFAOYSA-N	Butan-1-ol	200-751-6	0	0	1.2	0	#XL_EVAL_ERROR#	0	0	Out	0	NC	NA	NA	0	NC	0	0	1.2	0.6	0	Inf	0	0	0	0	0	NA	0	0	NC	0	0	NC	Inside	0	0
31	32	112-07-2	CCCCOCCOC(C)=O	CCCCOCCOC(C)=O	InChI=1S/C8H16O3/c1-3-4-5-10-6-7-11-8(2)9/h3-7H2,1-2H3	NQBXSWAWVZHKBZ-UHFFFAOYSA-N	2-Butoxyethyl acetate	203-933-3	0	-0.52	0.27	0	#XL_EVAL_ERROR#	0	0	In	0	NC	NA	NA	NA	NA	0	-0.52	0.27	0.135	0	Inf	0	0	1	0	0	0	0	0	NC	0	0	NC	Inside	0	0
32	33	141-32-2	CCCCOC(=O)C=C	CCCCOC(=O)C=C	InChI=1S/C7H12O2/c1-3-5-6-9-7(8)4-2/h4H,2-3,5-6H2,1H3	CQEYYJKEWSMYFG-UHFFFAOYSA-N	Butyl acrylate	205-480-7	1	100	85.1	1	183.9988168	1	1	In	1	1B	NA	NA	NA	NA	1	100	85.1	92.55	1	184.00	1	1	1	1	3	1	5	1	1B	1	1	1B	Inside	1	1
33	34	6485-40-1	CC1=CC[C@H](CC1=O)C(C)=C	CC1=CCC(CC1=O)C(C)=C	InChI=1S/C10H14O/c1-7(2)9-5-4-8(3)10(11)6-9/h4,9H,1,5-6H2,2-3H3	ULDHMXUKGWMISQ-UHFFFAOYSA-N	L-Carvone	229-352-5	1	25.1	0.6	1	95	1	1	In	1	1B	1	1B	1	1B	1	25.1	0.6	12.85	1	95.00	1	1	1	2	1	1	4	1	1B	1	1	1B	Inside	1	1
34	35	25646-71-3	CS(=O)(=O)NCCN(CC)C1C=C(C)C(N)=CC=1.CS(=O)(=O)NCCN(CC)C1C=C(C)C(N)=CC=1.OS(O)(=O)=O.OS(O)(=O)=O.OS(O)(=O)=O	CC1=CC(=CC=C1N)N(CCNS(C)(=O)=O)CC	InChI=1S/C12H21N3O2S/c1-4-15(8-7-14-18(3,16)17)11-5-6-12(13)10(2)9-11/h5-6,9,14H,4,7-8,13H2,1-3H3	NPKFETRYYSUTEC-UHFFFAOYSA-N	CD-3	247-161-5	1	90.07377599	86.41153633	1	10.73	1	1	In	1	1A	NA	NA	NA	NA	1	90.07377599	86.41153633	88.24265616	1	10.73	1	1	1	2	3	1	6	1	1A	1	1	1B	Inside	1	1
35	36	127-65-1	[Na+].CC1=CC=C(C=C1)S(=O)(=O)[N-]Cl	CC1=CC=C(C=C1)S(=O)(=O)NCl	InChI=1S/C7H8ClNO2S/c1-6-2-4-7(5-3-6)12(10,11)9-8/h2-5,9H,1H3	NXTVQNIVUKXOIL-UHFFFAOYSA-N	Chloramine-T	204-854-7	1	0	99.5	1	259.2	1	1	In	1	NA	NA	NA	NA	NA	1	0	99.5	49.75	1	259.20	1	1	1	1	3	1	5	1	1B	1	1	1B	Inside	1	1
36	37	4903-09-7	COC1=CC=C(C=O)C=C1Cl	COC1=CC=C(C=O)C=C1Cl	InChI=1S/C8H7ClO2/c1-11-8-3-2-6(5-10)4-7(8)9/h2-5H,1H3	WYVGYYIZXPXHAZ-UHFFFAOYSA-N	3-Chloro-p-anisaldehyde	225-532-2	0	1.52	-0.029	1	69.54424093	0	1	In	0	NC	NA	NA	NA	NA	0	1.52	-0.029	0.76	1	69.54	0	1	1	2	0	1	3	1	1B	0	1	1B	Inside	0	1
37	38	108-90-7	ClC1C=CC=CC=1	ClC1C=CC=CC=1	InChI=1S/C6H5Cl/c7-6-4-2-1-3-5-6/h1-5H	MVPPADPHJFYWMZ-UHFFFAOYSA-N	Chlorobenzene	203-628-5	0	0.4	1.4	1	288	0	1	In	NA	NA	NA	NA	NA	NA	0	0.4	1.4	0.9	1	288.00	0	1	1	1	0	1	2	1	1B	0	1	1B	Inside	0	1
38	39	1897-45-6	N#CC1C(Cl)=C(Cl)C(Cl)=C(C#N)C=1Cl	N#CC1C(Cl)=C(Cl)C(Cl)=C(C#N)C=1Cl	InChI=1S/C8Cl4N2/c9-5-3(1-13)6(10)8(12)7(11)4(5)2-14	CRQQGFGUEAVUIL-UHFFFAOYSA-N	Chlorothalonil	217-588-1	1	100	2.6	1	0.21	1	1	In	1	1A	NA	NA	NA	NA	1	100	2.6	51.3	1	0.21	1	1	1	3	3	1	7	1	1A	1	1	1A	Inside	1	1
39	40	5392-40-5	CC(C)=CCCC(C)=CC=O	CC(C)=CCCC(C)=CC=O	InChI=1S/C10H16O/c1-9(2)5-4-6-10(3)7-8-11/h5,7-8H,4,6H2,1-3H3	WTEVQBCEXWBHNA-UHFFFAOYSA-N	Citral	226-394-6	1	85.7	16.9	1	8.41	1	1	In	1	1B	1	NA	1	1B	1	85.7	16.9	51.3	1	8.41	1	1	1	3	3	1	7	1	1A	1	1	1A	Inside	1	1
40	41	637-07-0	CC(C)(OC1C=CC(Cl)=CC=1)C(=O)OCC	CC(C)(OC1C=CC(Cl)=CC=1)C(=O)OCC	InChI=1S/C12H15ClO3/c1-4-15-11(14)12(2,3)16-10-7-5-9(13)6-8-10/h5-8H,4H2,1-3H3	KNHUKKLJHYUCFP-UHFFFAOYSA-N	Clofibrate	211-277-4	0	2.3	1.9	1	537.18	0	0	In	0	NC	NA	NA	NA	NA	0	2.3	1.9	2.1	1	537.18	0	0	1	1	0	0	1	0	NC	0	1	1B	Inside	0	1
41	42	103-95-7	CC(C)C1=CC=C(CC(C)C=O)C=C1	CC(C)C1=CC=C(CC(C)C=O)C=C1	InChI=1S/C13H18O/c1-10(2)13-6-4-12(5-7-13)8-11(3)9-14/h4-7,9-11H,8H2,1-3H3	ZFNVDHOSLNRHNN-UHFFFAOYSA-N	Cyclamen aldehyde	203-161-7	1	18.89554225	1	0	#XL_EVAL_ERROR#	1	1	In	1	1B	NA	NA	NA	NA	1	18.89554225	1	9.947771125	0	Inf	1	1	1	0	1	1	2	1	1B	1	1	1B	Outside	1	1
42	43	3913-81-3	CCCCCCCC=CC=O	CCCCCCCC=CC=O	InChI=1S/C10H18O/c1-2-3-4-5-6-7-8-9-10-11/h8-10H,2-7H2,1H3	MMFCJPPRCYDLLZ-UHFFFAOYSA-N	trans-Dec-2-enal	223-474-2	1	94.9000001	9.6999969	0	#XL_EVAL_ERROR#	1	1	In	1	1B	NA	NA	NA	NA	1	94.9000001	9.6999969	52.2999985	0	Inf	1	1	1	0	3	1	4	1	1B	1	1	1B	Inside	1	1
43	44	134-62-3	CC1C=CC=C(C=1)C(=O)N(CC)CC	CC1C=CC=C(C=1)C(=O)N(CC)CC	InChI=1S/C12H17NO/c1-4-13(5-2)12(14)11-8-6-7-10(3)9-11/h6-9H,4-5H2,1-3H3	MMOXZBCLCQITDF-UHFFFAOYSA-N	DEET	205-149-7	0	6.7	0.6	0	#XL_EVAL_ERROR#	0	1	In	0	NC	NA	NA	0	NC	0	6.7	0.6	3.65	0	Inf	0	1	1	0	0	1	1	0	NC	0	0	NC	Inside	0	1
44	45	431-03-8	CC(=O)C(C)=O	CC(=O)C(C)=O	InChI=1S/C4H6O2/c1-3(5)4(2)6/h1-2H3	QSJXEFYPDANLFS-UHFFFAOYSA-N	Diacetyl	207-069-8	1	79.04191617	27	1	24.69995439	1	1	In	1	1B	NA	NA	NA	NA	1	79.04191617	27	53.020958085	1	24.70	1	1	1	2	3	1	6	1	1A	1	1	1B	Inside	1	1
45	46	615-50-9	CC1=CC(N)=CC=C1N.OS(O)(=O)=O	CC1=CC(N)=CC=C1N	InChI=1S/C7H10N2/c1-5-4-6(8)2-3-7(5)9/h2-4H,8-9H2,1H3	OBCSAIDCZQSFQH-UHFFFAOYSA-N	2,5-Diaminotoluene sulfate	210-431-8	1	78.4	15	1	40	1	1	In	1	1A	NA	NA	1	1A	1	78.4	15	46.7	1	40.00	1	1	1	2	3	1	6	1	1A	1	1	1B	Inside	1	1
46	47	103-50-4	C(OCC1C=CC=CC=1)C1C=CC=CC=1	C(OCC1C=CC=CC=1)C1C=CC=CC=1	InChI=1S/C14H14O/c1-3-7-13(8-4-1)11-15-12-14-9-5-2-6-10-14/h1-10H,11-12H2	MHDVGSVTJDSBDK-UHFFFAOYSA-N	Dibenzyl ether	203-118-2	0	11.38	0	1	65.83	1	1	In	1	1B	NA	NA	1	1B	0	11.38	0	5.69	1	65.83	1	1	1	2	0	1	3	1	1B	1	1	1B	Inside	1	1
47	48	84-74-2	CCCCOC(=O)C1=CC=CC=C1C(=O)OCCCC	CCCCOC(=O)C1=CC=CC=C1C(=O)OCCCC	InChI=1S/C16H22O4/c1-3-5-11-19-15(17)13-9-7-8-10-14(13)16(18)20-12-6-4-2/h7-10H,3-6,11-12H2,1-2H3	DOIRQSBPFJWKBE-UHFFFAOYSA-N	Dibutyl phthalate	201-557-4	0	0	0	0	#XL_EVAL_ERROR#	1	0	In	0	NC	NA	NA	NA	NA	0	0	0	0	0	Inf	1	0	1	0	0	0	0	0	NC	0	0	NC	Inside	0	0
48	49	613-29-6	CCCCN(CCCC)C1C=CC=CC=1	CCCCN(CCCC)C1C=CC=CC=1	InChI=1S/C14H23N/c1-3-5-12-15(13-6-4-2)14-10-8-7-9-11-14/h7-11H,3-6,12-13H2,1-2H3	FZPXKEPZZOEPGX-UHFFFAOYSA-N	N,N-Dibutylaniline	210-335-6	0	0	0	0	#XL_EVAL_ERROR#	0	1	In	1	1B	NA	NA	NA	NA	0	0	0	0	0	Inf	0	1	1	0	0	1	1	0	NC	0	0	NC	Inside	0	1
49	50	75-35-4	C=C(Cl)Cl	C=C(Cl)Cl	InChI=1S/C2H2Cl2/c1-2(3)4/h1H2	LGXVIGDEPROXKC-UHFFFAOYSA-N	1,1-Dichloroethene	200-864-0	0	0.8000031	0	0	#XL_EVAL_ERROR#	0	0	In	0	NC	NA	NA	NA	NA	0	0.8000031	0	0.40000155	0	Inf	0	0	1	0	0	0	0	0	NC	0	0	NC	Inside	0	1
50	51	141-05-9	CCOC(=O)C=CC(=O)OCC	CCOC(=O)C=CC(=O)OCC	InChI=1S/C8H12O4/c1-3-11-7(9)5-6-8(10)12-4-2/h5-6H,3-4H2,1-2H3	IEPRKVQEAMIZSS-UHFFFAOYSA-N	Diethyl maleate	205-451-9	1	100	85.5	1	64	1	1	In	1	1B	1	1A	1	1A	1	100	85.5	92.75	1	64.00	1	1	1	2	3	1	6	1	1A	1	1	1B	Inside	1	1
51	52	84-66-2	CCOC(=O)C1=CC=CC=C1C(=O)OCC	CCOC(=O)C1=CC=CC=C1C(=O)OCC	InChI=1S/C12H14O4/c1-3-15-11(13)9-7-5-6-8-10(9)12(14)16-4-2/h5-8H,3-4H2,1-2H3	FLKPEMZONWLCSK-UHFFFAOYSA-N	Diethyl phthalate	201-550-6	0	0.8	0	1	296.6	0	0	In	0	NC	NA	NA	0	NC	0	0.8	0	0.4	1	296.60	0	0	1	1	0	0	1	0	NC	0	1	1B	Inside	0	0
52	53	64-67-5	CCOS(=O)(=O)OCC	CCOS(=O)(=O)OCC	InChI=1S/C4H10O4S/c1-3-7-9(5,6)8-4-2/h3-4H2,1-2H3	DENRZWYUOJLTMF-UHFFFAOYSA-N	Diethyl sulfate	200-589-6	1	26.2	9.6	1	240.3996869	1	1	In	1	1B	NA	NA	NA	NA	1	26.2	9.6	17.9	1	240.40	1	1	1	1	1	1	3	1	1B	1	1	1B	Inside	1	0
53	54	2785-87-7	CCCC1C=C(OC)C(O)=CC=1	CCCC1C=C(OC)C(O)=CC=1	InChI=1S/C10H14O2/c1-3-4-8-5-6-9(11)10(7-8)12-2/h5-7,11H,3-4H2,1-2H3	PXIKRTCSSLJURC-UHFFFAOYSA-N	Dihydroeugenol	220-499-0	0	0	12.3000031	0	#XL_EVAL_ERROR#	1	1	In	1	1B	NA	NA	NA	NA	0	0	12.3000031	6.15000155	0	Inf	1	1	1	0	0	1	1	0	NC	0	0	NC	Inside	0	1
54	55	18479-58-8	CC(CCCC(C)(C)O)C=C	CC(CCCC(C)(C)O)C=C	InChI=1S/C10H20O/c1-5-9(2)7-6-8-10(3,4)11/h5,9,11H,1,6-8H2,2-4H3	XSNQECSCDATQEL-UHFFFAOYSA-N	Dihydromyrcenol	242-362-4	0	1.97	0	1	603	0	0	Out	NA	NA	NA	NA	NA	NA	0	1.97	0	0.985	1	603.00	0	0	0	1	0	NA	1	Inconclusive	Inconclusive	0	1	1B	Inside	0	1
55	56	624-49-7	COC(=O)C=CC(=O)OC	COC(=O)C=CC(=O)OC	InChI=1S/C6H8O4/c1-9-5(7)3-4-6(8)10-2/h3-4H,1-2H3	LDCRTTXIJACKKU-UHFFFAOYSA-N	Dimethyl fumarate	210-849-0	1	100	42.9	1	3.94	1	1	In	1	1A	NA	NA	1	1A	1	100	42.9	71.45	1	3.94	1	1	1	3	3	1	7	1	1A	1	1	1A	Inside	1	1
56	57	109-55-7	CN(C)CCCN	CN(C)CCCN	InChI=1S/C5H14N2/c1-7(2)5-3-4-6/h3-6H2,1-2H3	IUNMPGNGSSIWFP-UHFFFAOYSA-N	3-(Dimethylamino)propylamine	203-680-9	0	10.2	0	1	82.1	1	1	In	1	1B	NA	NA	1	1A	0	10.2	0	5.1	1	82.10	1	1	1	2	0	1	3	1	1B	1	1	1B	Outside	1	0
57	58	886-38-4	O=C1C(=C1C1C=CC=CC=1)C1C=CC=CC=1	O=C1C(=C1C1C=CC=CC=1)C1C=CC=CC=1	InChI=1S/C15H10O/c16-15-13(11-7-3-1-4-8-11)14(15)12-9-5-2-6-10-12/h1-10H	HCIBTBXNLVOFER-UHFFFAOYSA-N	Diphenylcyclopropenone	212-948-4	1	98.8	0	1	3.92	1	1	In	1	1A	NA	NA	1	1A	1	98.8	0	49.4	1	3.92	1	1	1	3	3	1	7	1	1A	1	1	1A	Inside	1	1
58	59	2498-95-5	[Na+].[Na+].CC1=CC=C2N=C(SC2=C1S([O-])(=O)=O)C1C=CC(=CC=1)NC(=O)/C(=C/C1C=CC(=CC=1)N(C)CCS([O-])(=O)=O)/C#N	CC1C=CC2N=C(SC=2C=1S(O)(=O)=O)C1C=CC(=CC=1)NC(=O)C(=CC1C=CC(=CC=1)N(C)CCS(O)(=O)=O)C#N	InChI=1S/C27H24N4O7S3/c1-17-3-12-23-24(25(17)41(36,37)38)39-27(30-23)19-6-8-21(9-7-19)29-26(32)20(16-28)15-18-4-10-22(11-5-18)31(2)13-14-40(33,34)35/h3-12,15H,13-14H2,1-2H3,(H,29,32)(H,33,34,35)(H,36,37,38)	YSNTXQGYWAKSAZ-UHFFFAOYSA-N	Disodium 2-[4-[[2-cyano-3-[4-[methyl(2-sulphonatoethyl)amino]phenyl]-1-oxoallyl]amino]phenyl]-6-methylbenzothiazole-7-sulphonate	219-694-3	1	NA	100	1	12	0	1	In	NA	NA	NA	NA	NA	NA	1	NA	100	NA	1	12.00	0	1	1	2	NA	1	3	1	Inconclusive	1	1	1B	Outside	1	1
59	60	885-62-1	[O-][N+](=O)C1=CC(=CC=C1S(O)(=O)=O)[N+]([O-])=O	[O-][N+](=O)C1=CC(=CC=C1S(O)(=O)=O)[N+]([O-])=O	InChI=1S/C6H4N2O7S/c9-7(10)4-1-2-6(16(13,14)15)5(3-4)8(11)12/h1-3H,(H,13,14,15)	OVOJUAKDTOOXRF-UHFFFAOYSA-N	DNBS, sodium salt	212-943-7	1	94.1999998	27.4000015	1	371.8116508	1	1	In	1	1A	NA	NA	NA	NA	1	94.1999998	27.4000015	60.80000065	1	371.81	1	1	1	1	3	1	5	1	1B	1	1	1B	Inside	1	1
60	61	97-90-5	CC(=C)C(=O)OCCOC(=O)C(C)=C	CC(=C)C(=O)OCCOC(=O)C(C)=C	InChI=1S/C10H14O4/c1-7(2)9(11)13-5-6-14-10(12)8(3)4/h1,3,5-6H2,2,4H3	STVZJERGLQHEKB-UHFFFAOYSA-N	EGDMA	202-617-2	1	87.3	12.4	1	535.43	1	1	In	1	1B	NA	NA	1	1B	1	87.3	12.4	49.85	1	535.43	1	1	1	1	3	1	5	1	1B	1	1	1B	Inside	1	1
61	62	94-02-0	CCOC(=O)CC(=O)C1C=CC=CC=1	CCOC(=O)CC(=O)C1C=CC=CC=1	InChI=1S/C11H12O3/c1-2-14-11(13)8-10(12)9-6-4-3-5-7-9/h3-7H,2,8H2,1H3	GKKZMYDNDDMXSE-UHFFFAOYSA-N	Ethyl benzoylacetate	202-295-3	0	11.2	0.9	0	#XL_EVAL_ERROR#	1	0	In	NA	NA	NA	NA	NA	NA	0	11.2	0.9	6.05	0	Inf	1	0	1	0	0	0	0	0	NC	0	0	NC	Inside	0	1
62	63	121-32-4	CCOC1=CC(C=O)=CC=C1O	CCOC1=CC(C=O)=CC=C1O	InChI=1S/C9H10O3/c1-2-12-9-5-7(6-10)3-4-8(9)11/h3-6,11H,2H2,1H3	CBOQJANXLMLOSS-UHFFFAOYSA-N	Ethyl vanillin	204-464-7	0	1.064537591	9.7	0	#XL_EVAL_ERROR#	1	1	In	0	NC	NA	NA	NA	NA	0	1.064537591	9.7	5.3822687955	0	Inf	1	1	1	0	0	1	1	0	NC	0	0	NC	Inside	0	1
63	64	97-96-1	CCC(CC)C=O	CCC(CC)C=O	InChI=1S/C6H12O/c1-3-6(4-2)5-7/h5-6H,3-4H2,1-2H3	UNNGUFMVYQJGTD-UHFFFAOYSA-N	2-Ethylbutanal	202-623-5	1	54.5	60.2	1	460.1857828	1	1	In	1	1B	NA	NA	NA	NA	1	54.5	60.2	57.35	1	460.19	1	1	1	1	3	1	5	1	1B	1	1	1B	Inside	1	1
64	65	105-95-3	O=C1CCCCCCCCCCCC(=O)OCCO1	O=C1CCCCCCCCCCCC(=O)OCCO1	InChI=1S/C15H26O4/c16-14-10-8-6-4-2-1-3-5-7-9-11-15(17)19-13-12-18-14/h1-13H2	XRHCAGNSDHCHFJ-UHFFFAOYSA-N	Ethylene brassylate	203-347-8	0	0.3	0.6	1	170	0	0	In	NA	NA	NA	NA	NA	NA	0	0.3	0.6	0.45	1	170.00	0	0	1	1	0	0	1	0	NC	0	1	1B	Inside	0	0
65	66	107-15-3	NCCN	NCCN	InChI=1S/C2H8N2/c3-1-2-4/h1-4H2	PIICEJLVQHRZGT-UHFFFAOYSA-N	Ethylene diamine (free base)	203-486-6	0	3.4	0	1	265.7	1	1	In	1	1B	NA	NA	1	1B	0	3.4	0	1.7	1	265.70	1	1	1	1	0	1	2	1	1B	1	1	1B	Inside	1	1
66	67	103-11-7	CCCCC(COC(=O)C=C)CC	CCCCC(COC(=O)C=C)CC	InChI=1S/C11H20O2/c1-4-7-8-10(5-2)9-13-11(12)6-3/h6,10H,3-5,7-9H2,1-2H3	GOXQRTZXKQZDDN-UHFFFAOYSA-N	2-Ethylhexyl acrylate	203-080-7	1	78.8	34.1	1	99.95907734	1	1	In	1	1B	NA	NA	NA	NA	1	78.8	34.1	56.45	1	99.96	1	1	1	2	3	1	6	1	1A	1	1	1B	Inside	1	1
67	68	97-53-0	COC1=CC(CC=C)=CC=C1O	COC1=CC(CC=C)=CC=C1O	InChI=1S/C10H12O2/c1-3-4-8-5-6-9(11)10(7-8)12-2/h3,5-7,11H,1,4H2,2H3	RRAFCDWBNXTKKO-UHFFFAOYSA-N	Eugenol	202-589-1	1	9.2	19.2	1	64.4	0	1	In	1	1B	1	1B	1	1B	1	9.2	19.2	14.2	1	64.40	0	1	1	2	1	1	4	1	1B	1	1	1B	Inside	1	1
68	69	502-67-0	CC(C)=CCCC(C)=CCCC(C)=CC=O	CC(C)=CCCC(C)=CCCC(C)=CC=O	InChI=1S/C15H24O/c1-13(2)7-5-8-14(3)9-6-10-15(4)11-12-16/h7,9,11-12H,5-6,8,10H2,1-4H3	YHRUHBBTQZKMEX-UHFFFAOYSA-N	Farnesal	242-957-9	1	16.4000015	8.5	1	13.33987606	1	1	In	1	1B	NA	NA	NA	NA	1	16.4000015	8.5	12.45000075	1	13.34	1	1	1	2	1	1	4	1	1B	1	1	1B	Inside	1	1
69	70	4602-84-0	CC(C)=CCCC(C)=CCCC(C)=CCO	CC(C)=CCCC(C)=CCCC(C)=CCO	InChI=1S/C15H26O/c1-13(2)7-5-8-14(3)9-6-10-15(4)11-12-16/h7,9,11,16H,5-6,8,10,12H2,1-4H3	CRDAMVZIKSXKFV-UHFFFAOYSA-N	Farnesol	225-004-1	0	7.3	0	1	21	1	1	In	1	1B	1	1B	1	1B	0	7.3	0	3.65	1	21.00	1	1	1	2	0	1	3	1	1B	1	1	1B	Inside	1	1
70	71	369-36-8	NC1=CC(=CC=C1F)[N+]([O-])=O	NC1=CC(=CC=C1F)[N+]([O-])=O	InChI=1S/C6H5FN2O2/c7-5-2-1-4(9(10)11)3-6(5)8/h1-3H,8H2	KJVBJICWGQIMOZ-UHFFFAOYSA-N	2-Fluoro-5-nitroaniline	206-720-3	0	7.8	0.7	0	#XL_EVAL_ERROR#	1	0	In	0	NC	NA	NA	NA	NA	0	7.8	0.7	4.25	0	Inf	1	0	1	0	0	0	0	0	NC	0	0	NC	Inside	0	1
71	72	492-94-4	O=C(C1=CC=CO1)C(=O)C1=CC=CO1	O=C(C1=CC=CO1)C(=O)C1=CC=CO1	InChI=1S/C10H6O4/c11-9(7-3-1-5-13-7)10(12)8-4-2-6-14-8/h1-6H	SXPUVBFQXJHYNS-UHFFFAOYSA-N	Furil	207-766-7	1	95.8	8.9	0	1901.52	1	1	In	NA	NA	NA	NA	NA	NA	1	95.8	8.9	52.35	0	1901.52	1	1	1	1	3	1	5	1	1B	1	1	1B	Inside	1	1
72	73	56-81-5	OC(CO)CO	OC(CO)CO	InChI=1S/C3H8O3/c4-1-3(6)2-5/h3-6H,1-2H2	PEDCQBHIVMGVHV-UHFFFAOYSA-N	Glycerol	200-289-5	0	0	2.1	0	#XL_EVAL_ERROR#	0	0	Out	0	NC	NA	NA	0	NC	0	0	2.1	1.05	0	Inf	0	0	0	0	0	NA	0	0	NC	0	0	NC	Inside	0	0
73	74	1205-17-0	CC(CC1C=C2OCOC2=CC=1)C=O	CC(CC1C=C2OCOC2=CC=1)C=O	InChI=1S/C11H12O3/c1-8(6-12)4-9-2-3-10-11(5-9)14-7-13-10/h2-3,5-6,8H,4,7H2,1H3	BOPPSUHPZARXTH-UHFFFAOYSA-N	Helional	214-881-6	1	44.85	3.74	1	93.05	1	1	In	1	1B	NA	NA	0	NC	1	44.85	3.74	24.295	1	93.05	1	1	1	2	2	1	5	1	1B	1	1	1B	Outside	1	1
74	75	5910-85-0	CCC=CC=CC=O	CCC=CC=CC=O	InChI=1S/C7H10O/c1-2-3-4-5-6-7-8/h3-7H,2H2,1H3	SATICYYAWWYRAM-UHFFFAOYSA-N	Hepta-2,4-dienal	227-627-4	1	97.3	23.9	1	3.509958633	1	1	In	1	1B	NA	NA	NA	NA	1	97.3	23.9	60.6	1	3.51	1	1	1	3	3	1	7	1	1A	1	1	1A	Inside	1	1
75	76	101-86-0	CCCCCCC(C=O)=CC1C=CC=CC=1	CCCCCCC(C=O)=CC1C=CC=CC=1	InChI=1S/C15H20O/c1-2-3-4-6-11-15(13-16)12-14-9-7-5-8-10-14/h5,7-10,12-13H,2-4,6,11H2,1H3	GUUHFMWKWLOQMM-UHFFFAOYSA-N	alpha-Hexylcinnamaldehyde	202-983-3	0	0	0	0	#XL_EVAL_ERROR#	1	1	In	1	1B	NA	NA	0	NC	0	0	0	0	0	Inf	1	1	1	0	0	1	1	0	NC	0	0	NC	Outside	0	0
76	77	85-42-7	O=C1OC(=O)C2CCCCC12	O=C1OC(=O)C2CCCCC12	InChI=1S/C8H10O3/c9-7-5-3-1-2-4-6(5)8(10)11-7/h5-6H,1-4H2	MUTGBJKUEZFXGO-UHFFFAOYSA-N	HHPA	201-604-9	1	15.6999969	34.5999985	0	#XL_EVAL_ERROR#	0	1	In	1	1A	NA	NA	NA	NA	1	15.6999969	34.5999985	25.1499977	0	Inf	0	1	1	0	2	1	3	1	1B	0	1	1B	Inside	0	1
77	78	123-31-9	OC1C=CC(O)=CC=1	OC1C=CC(O)=CC=1	InChI=1S/C6H6O2/c7-5-1-2-6(8)4-3-5/h1-4,7-8H	QIGBRXMKCJKVMJ-UHFFFAOYSA-N	Hydroquinone	204-617-8	1	83.3	51.1	1	2.13	1	1	In	1	1A	NA	NA	1	1B	1	83.3	51.1	67.2	1	2.13	1	1	1	3	3	1	7	1	1A	1	1	1A	Inside	1	1
78	79	99-96-7	OC1C=CC(=CC=1)C(O)=O	OC1C=CC(=CC=1)C(O)=O	InChI=1S/C7H6O3/c8-6-3-1-5(2-4-6)7(9)10/h1-4,8H,(H,9,10)	FJKROLUGYXJWQN-UHFFFAOYSA-N	4-Hydroxybenzoic acid	202-804-9	0	0	2.163061564	0	#XL_EVAL_ERROR#	0	1	Out	0	NC	NA	NA	NA	NA	0	0	2.163061564	1.081530782	0	Inf	0	1	0	0	0	NA	0	0	NC	0	0	NC	Inside	0	0
79	80	818-61-1	C=CC(=O)OCCO	C=CC(=O)OCCO	InChI=1S/C5H8O3/c1-2-5(7)8-4-3-6/h2,6H,1,3-4H2	OMIGHNLMNHATMP-UHFFFAOYSA-N	2-Hydroxyethyl acrylate	212-454-9	1	92.6	88.9	1	10.8	1	0	Out	1	1A	NA	NA	1	1B	1	92.6	88.9	90.75	1	10.80	1	0	0	2	3	NA	5	1	Inconclusive	1	1	1B	Inside	1	1
80	81	923-26-2	CC(=C)C(=O)OCC(C)O	CC(=C)C(=O)OCC(C)O	InChI=1S/C7H12O3/c1-5(2)7(9)10-4-6(3)8/h6,8H,1,4H2,2-3H3	VHSHLMUCYSAUQU-UHFFFAOYSA-N	2-Hydroxypropyl methacrylate	213-090-3	1	58.39064649	0	0	#XL_EVAL_ERROR#	1	0	Out	0	NC	NA	NA	NA	NA	1	58.39064649	0	29.195323245	0	Inf	1	0	0	0	2	NA	2	1	1B	1	1	1B	Inside	1	0
81	82	39236-46-9	OCN1C(NC(=O)NCNC(=O)NC2C(=O)NC(=O)N2CO)C(=O)NC1=O	OCN1C(NC(=O)NCNC(=O)NC2C(=O)NC(=O)N2CO)C(=O)NC1=O	InChI=1S/C11H16N8O8/c20-2-18-4(6(22)16-10(18)26)14-8(24)12-1-13-9(25)15-5-7(23)17-11(27)19(5)3-21/h4-5,20-21H,1-3H2,(H2,12,14,24)(H2,13,15,25)(H,16,22,26)(H,17,23,27)	ZCTXEAQXZGPWFG-UHFFFAOYSA-N	Imidazolidinyl urea	254-372-6	1	52.3	1.3	1	39.3	1	1	In	1	1B	1	1B	1	1B	1	52.3	1.3	26.8	1	39.30	1	1	1	2	2	1	5	1	1B	1	1	1B	Outside	1	0
82	83	55406-53-6	CCCCNC(=O)OCC#CI	CCCCNC(=O)OCC#CI	InChI=1S/C8H12INO2/c1-2-3-6-10-8(11)12-7-4-5-9/h2-3,6-7H2,1H3,(H,10,11)	WYVVKGNFXHOCQV-UHFFFAOYSA-N	Iodocarb	259-627-5	1	99.7	0	1	8.15	1	1	In	1	1A	NA	NA	1	1B	1	99.7	0	49.85	1	8.15	1	1	1	3	3	1	7	1	1A	1	1	1A	Inside	1	1
83	84	638-45-9	CCCCCCI	CCCCCCI	InChI=1S/C6H13I/c1-2-3-4-5-6-7/h2-6H2,1H3	ANOOTOPTCJRUPK-UHFFFAOYSA-N	1-Iodohexane	211-339-0	1	32.2	1.4	1	91.01124429	1	1	Out	0	NC	NA	NA	NA	NA	1	32.2	1.4	16.8	1	91.01	1	1	0	2	1	NA	3	1	1B	1	1	1B	Inside	1	0
84	85	68683-20-5	CC(C)C1CC=C(CC=1)CCOC=O	CC(C)C1CC=C(CC=1)CCOC=O	InChI=1S/C12H18O2/c1-10(2)12-5-3-11(4-6-12)7-8-14-9-13/h3,6,9-10H,4-5,7-8H2,1-2H3	VQKSHQQZPYHYOS-UHFFFAOYSA-N	Isobergamate	272-066-0	1	8.76	8.25	1	357.1	1	1	In	NA	NA	1	1B	1	NA	1	8.76	8.25	8.505	1	357.10	1	1	1	1	1	1	3	1	1B	1	1	1B	Outside	1	1
85	86	125-12-2	CC1(C)[C@H]2C[C@H](OC(C)=O)[C@@]1(C)CC2	CC1(C)C2CC(OC(C)=O)C1(C)CC2	InChI=1S/C12H20O2/c1-8(13)14-10-7-9-5-6-12(10,4)11(9,2)3/h9-10H,5-7H2,1-4H3	KGEKLUUHTZCSIP-UHFFFAOYSA-N	Isobornyl acetate	204-727-6	0	0.4	0	1	75	0	0	Out	NA	NA	NA	NA	NA	NA	0	0.4	0	0.2	1	75.00	0	0	0	2	0	NA	2	1	1B	0	1	1B	Outside	0	1
86	87	6658-48-6	CC(C)CC1C=CC(CC(C)C=O)=CC=1	CC(C)CC1C=CC(CC(C)C=O)=CC=1	InChI=1S/C14H20O/c1-11(2)8-13-4-6-14(7-5-13)9-12(3)10-15/h4-7,10-12H,8-9H2,1-3H3	YLIXVKUWWOQREC-UHFFFAOYSA-N	p-Isobutyl-alpha-methylhydrocinnamaldehyde	229-695-0	0	2.73	0	1	71.8	0	1	In	1	1B	NA	NA	1	1B	0	2.73	0	1.365	1	71.80	0	1	1	2	0	1	3	1	1B	0	1	1B	Outside	0	1
87	88	63500-71-0	CC(C)CC1CC(C)(O)CCO1	CC(C)CC1CC(C)(O)CCO1	InChI=1S/C10H20O2/c1-8(2)6-9-7-10(3,11)4-5-12-9/h8-9,11H,4-7H2,1-3H3	YVSNOTITPICPTB-UHFFFAOYSA-N	2-Isobutyl-4-methyltetrahydro-2H-pyran-4-ol	613-238-0	0	1.34	3.12	1	421	0	0	In	NA	NA	NA	NA	NA	NA	0	1.34	3.12	2.23	1	421.00	0	0	1	1	0	0	1	0	NC	0	1	1B	Inside	0	1
88	89	97-54-1	CC=CC1C=C(OC)C(O)=CC=1	CC=CC1C=C(OC)C(O)=CC=1	InChI=1S/C10H12O2/c1-3-4-8-5-6-9(11)10(7-8)12-2/h3-7,11H,1-2H3	BJIOGJUNALELMI-UHFFFAOYSA-N	Isoeugenol	227-678-2	1	89.3	10.7	0	#XL_EVAL_ERROR#	1	1	In	1	1A	1	1B	1	1A	1	89.3	10.7	50	0	Inf	1	1	1	0	3	1	4	1	1B	1	1	1B	Inside	1	1
89	90	127-51-5	CC(=CC1C(C)=CCCC1(C)C)C(C)=O	CC(=CC1C(C)=CCCC1(C)C)C(C)=O	InChI=1S/C14H22O/c1-10-7-6-8-14(4,5)13(10)9-11(2)12(3)15/h7,9,13H,6,8H2,1-5H3	JRJBVWJSTHECJK-UHFFFAOYSA-N	alpha-Isomethylionone	204-846-3	0	5.38	0.41	1	52.47	0	1	In	1	1B	0	NC	0	NC	0	5.38	0.41	2.895	1	52.47	0	1	1	2	0	1	3	1	1B	0	1	1B	Inside	0	1
90	91	67-63-0	CC(C)O	CC(C)O	InChI=1S/C3H8O/c1-3(2)4/h3-4H,1-2H3	KFZMGEQAYNKOFK-UHFFFAOYSA-N	Isopropanol	200-661-7	0	0	0.5	0	#XL_EVAL_ERROR#	0	0	Out	0	NC	NA	NA	0	NC	0	0	0.5	0.25	0	Inf	0	0	0	0	0	NA	0	0	NC	0	0	NC	Outside	0	0
91	92	110-27-0	CCCCCCCCCCCCCC(=O)OC(C)C	CCCCCCCCCCCCCC(=O)OC(C)C	InChI=1S/C17H34O2/c1-4-5-6-7-8-9-10-11-12-13-14-15-17(18)19-16(2)3/h16H,4-15H2,1-3H3	AXISYYRBXTVTFY-UHFFFAOYSA-N	Isopropyl myristate	203-751-4	0	0.8	0	1	247.1	0	0	In	1	1B	NA	NA	0	NC	0	0.8	0	0.4	1	247.10	0	0	1	1	0	0	1	0	NC	0	1	1B	Inside	0	1
92	94	50-21-5	CC(O)C(O)=O	CC(O)C(O)=O	InChI=1S/C3H6O3/c1-2(4)3(5)6/h2,4H,1H3,(H,5,6)	JVTAAEKCZFNVCJ-UHFFFAOYSA-N	Lactic acid	200-018-0	0	0	0.8	0	#XL_EVAL_ERROR#	0	0	In	0	NC	NA	NA	0	NC	0	0	0.8	0.4	0	Inf	0	0	1	0	0	0	0	0	NC	0	0	NC	Inside	0	0
93	95	1166-52-5	CCCCCCCCCCCCOC(=O)C1C=C(O)C(O)=C(O)C=1	CCCCCCCCCCCCOC(=O)C1C=C(O)C(O)=C(O)C=1	InChI=1S/C19H30O5/c1-2-3-4-5-6-7-8-9-10-11-12-24-19(23)15-13-16(20)18(22)17(21)14-15/h13-14,20-22H,2-12H2,1H3	RPWFJAMTCNSJKK-UHFFFAOYSA-N	Lauryl gallate	214-620-6	1	90.9	8.7	1	2.02	1	1	In	1	1A	NA	NA	1	1A	1	90.9	8.7	49.8	1	2.02	1	1	1	3	3	1	7	1	1A	1	1	1A	Inside	1	1
94	96	80-54-6	CC(CC1=CC=C(C=C1)C(C)(C)C)C=O	CC(CC1=CC=C(C=C1)C(C)(C)C)C=O	InChI=1S/C14H20O/c1-11(10-15)9-12-5-7-13(8-6-12)14(2,3)4/h5-8,10-11H,9H2,1-4H3	SDQFDHOLCGWZPU-UHFFFAOYSA-N	Lilial	201-289-8	1	14	0.7	1	44.6	0	1	In	1	1B	1	1B	1	1B	1	14	0.7	7.35	1	44.60	0	1	1	2	1	1	4	1	1B	1	1	1B	Outside	1	1
95	97	5989-27-5	CC1CC[C@H](CC=1)C(C)=C	CC1CCC(CC=1)C(C)=C	InChI=1S/C10H16/c1-8(2)10-6-4-9(3)5-7-10/h4,10H,1,5-7H2,2-3H3	XMGQYMWWDOXHJM-UHFFFAOYSA-N	D-Limonene	227-813-5	0	4.9	1.3	1	216.7	0	1	In	1	1B	NA	NA	0	NC	0	4.9	1.3	3.1	1	216.70	0	1	1	1	0	1	2	1	1B	0	1	1B	Inside	0	1
96	98	78-70-6	CC(C)=CCCC(C)(O)C=C	CC(C)=CCCC(C)(O)C=C	InChI=1S/C10H18O/c1-5-10(4,11)8-6-7-9(2)3/h5,7,11H,1,6,8H2,2-4H3	CDOSHBSSFJOMGT-UHFFFAOYSA-N	Linalool	201-134-4	0	0	7.9	1	68.3	0	1	In	1	1B	NA	NA	1	1B	0	0	7.9	3.95	1	68.30	0	1	1	2	0	1	3	1	1B	0	1	1B	Inside	0	0
97	99	108-31-6	O=C1C=CC(=O)O1	O=C1C=CC(=O)O1	InChI=1S/C4H2O3/c5-3-1-2-4(6)7-3/h1-2H	FPYJFEHAWHCUMM-UHFFFAOYSA-N	Maleic anhydride	203-571-6	1	100	41	1	298.400258	0	1	In	1	1A	NA	NA	NA	NA	1	100	41	70.5	1	298.40	0	1	1	1	3	1	5	1	1B	1	1	1B	Inside	1	1
98	100	93-51-6	CC1C=C(OC)C(O)=CC=1	CC1C=C(OC)C(O)=CC=1	InChI=1S/C8H10O2/c1-6-3-4-7(9)8(5-6)10-2/h3-5,9H,1-2H3	PETRWTHZSKVLRE-UHFFFAOYSA-N	2-Methoxy-p-cresol	202-252-9	0	0	11.5	1	30.8	0	1	In	1	1B	NA	NA	1	1A	0	0	11.5	5.75	1	30.80	0	1	1	2	0	1	3	1	1B	0	1	1B	Inside	0	1
99	101	96-33-3	COC(=O)C=C	COC(=O)C=C	InChI=1S/C4H6O2/c1-3-4(5)6-2/h3H,1H2,2H3	BAPJBEWLBFYGME-UHFFFAOYSA-N	Methyl acrylate	202-500-6	1	99.3	82.1000004	1	7.950000392	1	1	In	1	1B	NA	NA	NA	NA	1	99.3	82.1000004	90.7000002	1	7.95	1	1	1	3	3	1	7	1	1A	1	1	1A	Inside	1	1
100	102	3395-91-3	COC(=O)CCBr	COC(=O)CCBr	InChI=1S/C4H7BrO2/c1-7-4(6)2-3-5/h2-3H2,1H3	KQEVIFKPZOGBMZ-UHFFFAOYSA-N	Methyl 3-bromoproprionate	222-247-5	1	99.8	84.4	0	#XL_EVAL_ERROR#	1	0	In	0	NC	NA	NA	NA	NA	1	99.8	84.4	92.1	0	Inf	1	0	1	0	3	0	3	1	1B	1	1	1B	Inside	1	1
101	103	24851-98-7	CCCCCC1C(CCC1=O)CC(=O)OC	CCCCCC1C(CCC1=O)CC(=O)OC	InChI=1S/C13H22O3/c1-3-4-5-6-11-10(7-8-12(11)14)9-13(15)16-2/h10-11H,3-9H2,1-2H3	KVWWIYGFBYDJQC-UHFFFAOYSA-N	Methyl dihydrojasmonate	246-495-9	0	5.91	0.5	1	426	0	0	Out	NA	NA	NA	NA	NA	NA	0	5.91	0.5	3.205	1	426.00	0	0	0	1	0	NA	1	Inconclusive	Inconclusive	0	1	1B	Outside	0	1
102	104	80-62-6	CC(=C)C(=O)OC	CC(=C)C(=O)OC	InChI=1S/C5H8O2/c1-4(2)5(6)7-3/h1H2,2-3H3	VVQNEPGJFQJSBK-UHFFFAOYSA-N	Methyl methacrylate	201-297-1	1	36.7	10	1	479.72	1	0	In	1	1B	NA	NA	1	1B	1	36.7	10	23.35	1	479.72	1	0	1	1	2	0	3	1	1B	1	1	1B	Inside	1	1
103	105	66-27-3	COS(C)(=O)=O	COS(C)(=O)=O	InChI=1S/C2H6O3S/c1-5-6(2,3)4/h1-2H3	MBABOKRGFJTBAE-UHFFFAOYSA-N	Methyl methanesulphonate	200-625-0	1	93	10.3	0	#XL_EVAL_ERROR#	1	1	In	1	1B	NA	NA	NA	NA	1	93	10.3	51.65	0	Inf	1	1	1	0	3	1	4	1	1B	1	1	1B	Inside	1	0
104	106	600-22-6	CC(=O)C(=O)OC	CC(=O)C(=O)OC	InChI=1S/C4H6O3/c1-3(5)4(6)7-2/h1-2H3	CWKLZLBVOJRSOM-UHFFFAOYSA-N	Methyl pyruvate	209-987-4	0	0	11.8	0	#XL_EVAL_ERROR#	0	1	In	1	1B	NA	NA	NA	NA	0	0	11.8	5.9	0	Inf	0	1	1	0	0	1	1	0	NC	0	0	NC	Inside	0	1
105	107	23911-56-0	CC1C2=CC=CC=C2OC=1C(C)=O	CC1C2=CC=CC=C2OC=1C(C)=O	InChI=1S/C11H10O2/c1-7-9-5-3-4-6-10(9)13-11(7)8(2)12/h3-6H,1-2H3	MTNZPWYMBRSDTL-UHFFFAOYSA-N	1-(3-Methyl-2-benzofuranyl)ethanone	429-100-6	0	0.3	0.5	1	62	0	0	Out	NA	NA	NA	NA	NA	NA	0	0.3	0.5	0.4	1	62.00	0	0	0	2	0	NA	2	1	1B	0	1	1B	Inside	0	1
106	108	101-39-3	CC(=CC1C=CC=CC=1)C=O	CC(=CC1C=CC=CC=1)C=O	InChI=1S/C10H10O/c1-9(8-11)7-10-5-3-2-4-6-10/h2-8H,1H3	VLUMOWNVWOXZAU-UHFFFAOYSA-N	alpha-Methylcinnamaldehyde	202-938-8	1	10.4	28.8	1	40.3	1	1	In	1	1B	NA	NA	1	1B	1	10.4	28.8	19.6	1	40.30	1	1	1	2	1	1	4	1	1B	1	1	1B	Inside	1	1
107	109	92-48-8	CC1C=C2C=CC(=O)OC2=CC=1	CC1C=C2C=CC(=O)OC2=CC=1	InChI=1S/C10H8O2/c1-7-2-4-9-8(6-7)3-5-10(11)12-9/h2-6H,1H3	FXFYOPQLGGEACP-UHFFFAOYSA-N	6-Methylcoumarin	202-158-8	0	1.4	4	0	#XL_EVAL_ERROR#	1	1	Out	NA	NA	NA	NA	NA	NA	0	1.4	4	2.7	0	Inf	1	1	0	0	0	NA	0	0	NC	0	0	NC	Inside	0	1
108	110	69300-15-8	CCCCCCCCC(C)C#N	CCCCCCCCC(C)C#N	InChI=1S/C11H21N/c1-3-4-5-6-7-8-9-11(2)10-12/h11H,3-9H2,1-2H3	XPCSGXMQGQGBKU-UHFFFAOYSA-N	2-Methyldecanenitrile	273-960-3	0	3	1.6	1	119	0	0	In	0	NC	NA	NA	NA	NA	0	3	1.6	2.3	1	119.00	0	0	1	2	0	0	2	1	1B	0	1	1B	Outside	0	0
109	111	119-10-8	CC1C=C(C(=CC=1)OC)[N+]([O-])=O	CC1C=C(C(=CC=1)OC)[N+]([O-])=O	InChI=1S/C8H9NO3/c1-6-3-4-8(12-2)7(5-6)9(10)11/h3-5H,1-2H3	LGNMURXRPLMVJI-UHFFFAOYSA-N	4-Methyl-2-nitroanisole	204-296-4	0	0	0.3	1	86.69945893	1	0	Out	0	NC	NA	NA	NA	NA	0	0	0.3	0.15	1	86.70	1	0	0	2	0	NA	2	1	1B	1	1	1B	Inside	1	1
110	112	99-76-3	COC(=O)C1C=CC(O)=CC=1	COC(=O)C1C=CC(O)=CC=1	InChI=1S/C8H8O3/c1-11-8(10)6-2-4-7(9)5-3-6/h2-5,9H,1H3	LXCFILQKKLGQFO-UHFFFAOYSA-N	Methylparaben	202-785-7	0	3.5999985	0	0	#XL_EVAL_ERROR#	1	1	Out	0	NC	NA	NA	NA	NA	0	3.5999985	0	1.79999925	0	Inf	1	1	0	0	0	NA	0	0	NC	0	0	NC	Inside	0	1
111	113	110-41-8	CCCCCCCCCC(C)C=O	CCCCCCCCCC(C)C=O	InChI=1S/C12H24O/c1-3-4-5-6-7-8-9-10-12(2)11-13/h11-12H,3-10H2,1-2H3	NFAVNWJJYQAGNB-UHFFFAOYSA-N	2-Methylundecanal	203-765-0	1	100	0	0	#XL_EVAL_ERROR#	1	1	In	1	1B	NA	NA	NA	NA	1	100	0	50	0	Inf	1	1	1	0	3	1	4	1	1B	1	1	1B	Outside	1	0
112	114	55-55-0	CNC1C=CC(O)=CC=1.CNC1C=CC(O)=CC=1.OS(O)(=O)=O	CNC1C=CC(O)=CC=1	InChI=1S/C7H9NO/c1-8-6-2-4-7(9)5-3-6/h2-5,8-9H,1H3	ZFIQGRISGKSVAG-UHFFFAOYSA-N	Metol	200-237-1	1	100	44.7	1	12.7	1	1	In	1	1A	NA	NA	1	1B	1	100	44.7	72.35	1	12.70	1	1	1	2	3	1	6	1	1A	1	1	1B	Inside	1	1
113	115	90-15-3	OC1=CC=CC2=CC=CC=C21	OC1=CC=CC2=CC=CC=C21	InChI=1S/C10H8O/c11-10-7-3-5-8-4-1-2-6-9(8)10/h1-7,11H	KJCVRFUGPWSIIH-UHFFFAOYSA-N	1-Naphthol	201-969-4	1	21.8	17.4	1	12.69981694	1	1	In	1	1A	NA	NA	NA	NA	1	21.8	17.4	19.6	1	12.70	1	1	1	2	1	1	4	1	1B	1	1	1B	Inside	1	1
114	116	100-11-8	[O-][N+](=O)C1C=CC(CBr)=CC=1	[O-][N+](=O)C1C=CC(CBr)=CC=1	InChI=1S/C7H6BrNO2/c8-5-6-1-3-7(4-2-6)9(10)11/h1-4H,5H2	VOLRSQPSJGXRNJ-UHFFFAOYSA-N	4-Nitrobenzyl bromide	202-820-6	1	100	24.2	1	0.799996458	1	1	In	1	1A	NA	NA	NA	NA	1	100	24.2	62.1	1	0.80	1	1	1	3	3	1	7	1	1A	1	1	1A	Inside	1	1
115	117	5307-14-2	NC1C=C(C(N)=CC=1)[N+]([O-])=O	NC1C=C(C(N)=CC=1)[N+]([O-])=O	InChI=1S/C6H7N3O2/c7-4-1-2-5(8)6(3-4)9(10)11/h1-3H,7-8H2	HVHNMNGARPCGGD-UHFFFAOYSA-N	2-Nitro-p-phenylenediamine	226-164-5	1	93.3	0	1	276.7	1	1	In	1	1A	NA	NA	1	1A	1	93.3	0	46.65	1	276.70	1	1	1	1	3	1	5	1	1B	1	1	1B	Inside	1	1
116	118	2277-19-2	CCC=CCCCCC=O	CCC=CCCCCC=O	InChI=1S/C9H16O/c1-2-3-4-5-6-7-8-9-10/h3-4,9H,2,5-8H2,1H3	RTNPCOBSXBGDMO-UHFFFAOYSA-N	cis-6-Nonenal	218-900-9	0	8	2.6999969	1	22.82510568	1	1	In	1	1B	NA	NA	NA	NA	0	8	2.6999969	5.34999845	1	22.83	1	1	1	2	0	1	3	1	1B	1	1	1B	Inside	1	1
117	119	124-07-2	CCCCCCCC(O)=O	CCCCCCCC(O)=O	InChI=1S/C8H16O2/c1-2-3-4-5-6-7-8(9)10/h2-7H2,1H3,(H,9,10)	WWZKQHOCKIZLMA-UHFFFAOYSA-N	Octanoic acid	204-677-5	0	0	0.9	1	158.7	0	0	In	0	NC	NA	NA	0	NC	0	0	0.9	0.45	1	158.70	0	0	1	1	0	0	1	0	NC	0	1	1B	Inside	0	1
118	120	54464-57-2	CC1(C)CCCC2CC(C)C(C)(CC1=2)C(C)=O	CC1(C)CCCC2CC(C)C(C)(CC1=2)C(C)=O	InChI=1S/C16H26O/c1-11-9-13-7-6-8-15(3,4)14(13)10-16(11,5)12(2)17/h11H,6-10H2,1-5H3	FVUGZKDGWGKCFE-UHFFFAOYSA-N	OTNE	259-174-3	0	<5.74	NA	1	21.08	0	1	In	1	1B	0	NC	0	NC	0	NA	NA	NA	1	21.08	0	1	1	2	NA	1	3	1	Inconclusive	0	1	1B	Inside	0	0
119	121	144-62-7	OC(=O)C(O)=O	OC(=O)C(O)=O	InChI=1S/C2H2O4/c3-1(4)2(5)6/h(H,3,4)(H,5,6)	MUBZPKHOEPUJKR-UHFFFAOYSA-N	Oxalic acid	205-634-3	0	0.9	0	1	310.333728	1	0	In	1	1B	NA	NA	NA	NA	0	0.9	0	0.45	1	310.33	1	0	1	1	0	0	1	0	NC	1	1	1B	Inside	1	1
120	122	15646-46-5	CCOC=C1N=C(OC1=O)C1C=CC=CC=1	CCOC=C1N=C(OC1=O)C1C=CC=CC=1	InChI=1S/C12H11NO3/c1-2-15-8-10-12(14)16-11(13-10)9-6-4-3-5-7-9/h3-8H,2H2,1H3	SJHPCNCNNSSLPL-UHFFFAOYSA-N	Oxazolone	239-713-9	1	75.5	49.63948974	1	2.71	1	1	In	1	1A	NA	NA	NA	NA	1	75.5	49.63948974	62.56974487	1	2.71	1	1	1	3	3	1	7	1	1A	1	1	1A	Inside	1	1
121	123	87-86-5	OC1C(Cl)=C(Cl)C(Cl)=C(Cl)C=1Cl	OC1C(Cl)=C(Cl)C(Cl)=C(Cl)C=1Cl	InChI=1S/C6HCl5O/c7-1-2(8)4(10)6(12)5(11)3(1)9/h12H	IZUPBVBPLAPZRR-UHFFFAOYSA-N	Pentachlorophenol	201-778-6	1	0	14.5	1	19.04	0	1	In	1	1B	NA	NA	0	NC	1	0	14.5	7.25	1	19.04	0	1	1	2	1	1	4	1	1B	1	1	1B	Inside	1	1
122	124	2111-75-3	CC(=C)C1CC=C(CC1)C=O	CC(=C)C1CC=C(CC1)C=O	InChI=1S/C10H14O/c1-8(2)10-5-3-9(7-11)4-6-10/h3,7,10H,1,4-6H2,2H3	RUMOYJJNUMEFDD-UHFFFAOYSA-N	Perillaldehyde	218-302-8	1	31.87	13.8	1	51.4	1	1	In	1	1B	1	1B	1	1B	1	31.87	13.8	22.835	1	51.40	1	1	1	2	2	1	5	1	1B	1	1	1B	Inside	1	1
123	125	3055-86-5	N#CCCOC1C=CC=CC=1	N#CCCOC1C=CC=CC=1	InChI=1S/C9H9NO/c10-7-4-8-11-9-5-2-1-3-6-9/h1-3,5-6H,4,8H2	IXAUFLAHUXISCH-UHFFFAOYSA-N	3-Phenoxypropanenitrile	221-278-1	1	0	29.7	1	451.893425	0	0	Out	0	NC	NA	NA	NA	NA	1	0	29.7	14.85	1	451.89	0	0	0	1	1	NA	2	1	1B	1	1	1B	Inside	1	1
124	126	579-07-7	CC(=O)C(=O)C1C=CC=CC=1	CC(=O)C(=O)C1C=CC=CC=1	InChI=1S/C9H8O2/c1-7(10)9(11)8-5-3-2-4-6-8/h2-6H,1H3	BVQVLAIMHVDZEL-UHFFFAOYSA-N	1-Phenylpropane-1,2-dione	209-435-2	1	47.1	15.4	1	56.69947585	1	1	In	1	NA	NA	NA	NA	NA	1	47.1	15.4	31.25	1	56.70	1	1	1	2	2	1	5	1	1B	1	1	1B	Inside	1	1
125	127	85-44-9	O=C1OC(=O)C2=CC=CC=C12	O=C1OC(=O)C2=CC=CC=C12	InChI=1S/C8H4O3/c9-7-5-3-1-2-4-6(5)8(10)11-7/h1-4H	LGRFSURHDFAFJT-UHFFFAOYSA-N	Phthalic anhydride	201-607-5	1	1.9	74.98362803	0	#XL_EVAL_ERROR#	0	1	In	1	1A	NA	NA	NA	NA	1	1.9	74.98362803	38.441814015	0	Inf	0	1	1	0	2	1	3	1	1B	0	1	1B	Inside	0	1
126	128	121-79-9	CCCOC(=O)C1=CC(O)=C(O)C(O)=C1	CCCOC(=O)C1=CC(O)=C(O)C(O)=C1	InChI=1S/C10H12O5/c1-2-3-15-10(14)6-4-7(11)9(13)8(12)5-6/h4-5,11-13H,2-3H2,1H3	ZTHYODDOHIVTJV-UHFFFAOYSA-N	Propyl gallate	204-498-2	1	59.9	26.6	1	32.4	1	1	In	1	1A	NA	NA	1	1A	1	59.9	26.6	43.25	1	32.40	1	1	1	2	3	1	6	1	1A	1	1	1B	Inside	1	1
127	129	94-13-3	CCCOC(=O)C1C=CC(O)=CC=1	CCCOC(=O)C1C=CC(O)=CC=1	InChI=1S/C10H12O3/c1-2-7-13-10(12)8-3-5-9(11)6-4-8/h3-6,11H,2,7H2,1H3	QELSKZZBTMNZEB-UHFFFAOYSA-N	Propylparaben	202-307-7	0	8.2	0	1	61.4	1	0	In	NA	NA	NA	NA	NA	NA	0	8.2	0	4.1	1	61.40	1	0	1	2	0	0	2	1	1B	1	1	1B	Inside	1	1
128	130	108-46-3	OC1=CC(O)=CC=C1	OC1=CC(O)=CC=C1	InChI=1S/C6H6O2/c7-5-2-1-3-6(8)4-5/h1-4,7-8H	GHMLBKRAJCXXBS-UHFFFAOYSA-N	Resorcinol	203-585-2	0	1.6	0	1	201.5	0	1	In	1	1B	NA	NA	1	1B	0	1.6	0	0.8	1	201.50	0	1	1	1	0	1	2	1	1B	0	1	1B	Inside	0	1
129	131	81-07-2	O=C1NS(=O)(=O)C2=CC=CC=C12	O=C1NS(=O)(=O)C2=CC=CC=C12	InChI=1S/C7H5NO3S/c9-7-5-3-1-2-4-6(5)12(10,11)8-7/h1-4H,(H,8,9)	CVHZOJJKTDOEJC-UHFFFAOYSA-N	Saccharin	201-321-0	0	2.4	0	0	#XL_EVAL_ERROR#	0	0	In	0	NC	NA	NA	NA	NA	0	2.4	0	1.2	0	Inf	0	0	1	0	0	0	0	0	NC	0	0	NC	Inside	0	1
130	132	69-72-7	OC1=CC=CC=C1C(O)=O	OC1=CC=CC=C1C(O)=O	InChI=1S/C7H6O3/c8-6-4-2-1-3-5(6)7(9)10/h1-4,8H,(H,9,10)	YGSDEFSMJLZEOE-UHFFFAOYSA-N	Salicylic acid	200-712-3	0	8.7	1	1	608.9	0	1	Out	1	1B	NA	NA	0	NC	0	8.7	1	4.85	1	608.90	0	1	0	1	0	NA	1	Inconclusive	Inconclusive	0	1	1B	Inside	0	1
131	133	2892-51-5	OC1C(=O)C(=O)C=1O	OC1C(=O)C(=O)C1=O	InChI=1S/C4H2O4/c5-1-2(6)4(8)3(1)7/h1,5H	LUBPYOIUVABHPO-UHFFFAOYSA-N	Squaric acid	220-761-4	1	46.8812866	4.8252945	0	#XL_EVAL_ERROR#	0	1	In	1	NA	NA	NA	NA	NA	1	46.8812866	4.8252945	25.85329055	0	Inf	0	1	1	0	2	1	3	1	1B	0	1	1B	Inside	0	1
132	134	121-57-3	NC1=CC=C(C=C1)S(O)(=O)=O	NC1=CC=C(C=C1)S(O)(=O)=O	InChI=1S/C6H7NO3S/c7-5-1-3-6(4-2-5)11(8,9)10/h1-4H,7H2,(H,8,9,10)	HVBSAKJJOYLTQU-UHFFFAOYSA-N	Sulfanilic acid	204-482-5	0	5.3	0.5	0	#XL_EVAL_ERROR#	0	0	In	NA	NA	NA	NA	NA	NA	0	5.3	0.5	2.9	0	Inf	0	0	1	0	0	0	0	0	NC	0	0	NC	Inside	0	1
133	135	87-69-4	OC(=O)C(O)C(O)C(O)=O	OC(=O)C(O)C(O)C(O)=O	InChI=1S/C4H6O6/c5-1(3(7)8)2(6)4(9)10/h1-2,5-6H,(H,7,8)(H,9,10)	FEWJPZIEWOKRBE-UHFFFAOYSA-N	L-Tartaric acid	201-766-0	0	3.8	1.2	0	#XL_EVAL_ERROR#	0	0	In	NA	NA	NA	NA	NA	NA	0	3.8	1.2	2.5	0	Inf	0	0	1	0	0	0	0	0	NC	0	0	NC	Inside	0	0
134	136	1118-71-4	CC(C)(C)C(=O)CC(=O)C(C)(C)C	CC(C)(C)C(=O)CC(=O)C(C)(C)C	InChI=1S/C11H20O2/c1-10(2,3)8(12)7-9(13)11(4,5)6/h7H2,1-6H3	YRAJNWYBUCUFBD-UHFFFAOYSA-N	2,2,6,6-Tetramethylheptane-3,5-dione	214-268-3	0	1.3972092	0	1	153.1870754	0	1	In	1	1B	NA	NA	NA	NA	0	1.3972092	0	0.6986046	1	153.19	0	1	1	1	0	1	2	1	1B	0	1	1B	Inside	0	1
135	137	59-02-9	CC(C)CCC[C@@H](C)CCC[C@@H](C)CCC[C@]1(C)CCC2C(O1)=C(C)C(C)=C(O)C=2C	CC(C)CCCC(C)CCCC(C)CCCC1(C)CCC2C(O1)=C(C)C(C)=C(O)C=2C	InChI=1S/C29H50O2/c1-20(2)12-9-13-21(3)14-10-15-22(4)16-11-18-29(8)19-17-26-25(7)27(30)23(5)24(6)28(26)31-29/h20-22,30H,9-19H2,1-8H3	GVJHHUAWPYXKBD-UHFFFAOYSA-N	alpha-Tocopherol	200-412-2	0	0	7.1	0	#XL_EVAL_ERROR#	1	1	Out	1	1B	NA	NA	0	NC	0	0	7.1	3.55	0	Inf	1	1	0	0	0	NA	0	0	NC	0	0	NC	Outside	0	1
136	138	102-71-6	OCCN(CCO)CCO	OCCN(CCO)CCO	InChI=1S/C6H15NO3/c8-4-1-7(2-5-9)3-6-10/h8-10H,1-6H2	GSEJCLTVZPLZKY-UHFFFAOYSA-N	Triethanolamine	203-049-8	0	0	3.1	1	1718.3	0	0	In	0	NC	NA	NA	0	NC	0	0	3.1	1.55	1	1718.30	0	0	1	1	0	0	1	0	NC	0	1	1B	Inside	0	1
137	139	552-30-7	OC(=O)C1C=C2C(=CC=1)C(=O)OC2=O	OC(=O)C1C=C2C(=CC=1)C(=O)OC2=O	InChI=1S/C9H4O5/c10-7(11)4-1-2-5-6(3-4)9(13)14-8(5)12/h1-3H,(H,10,11)	SRPWOOOHEPICQU-UHFFFAOYSA-N	Trimellitic anhydride	209-008-0	1	0	43.7	1	81.19960316	0	1	In	1	1B	NA	NA	NA	NA	1	0	43.7	21.85	1	81.20	0	1	1	2	1	1	4	1	1B	1	1	1B	Inside	1	0
138	140	533-75-5	OC1=CC=CC=CC1=O	O=C1C=CC=CCC1=O	InChI=1S/C7H6O2/c8-6-4-2-1-3-5-7(6)9/h1-4H,5H2	WLNNIVYHVWXDMJ-UHFFFAOYSA-N	Tropolone	208-577-2	0	0	1.1	1	27.29985369	1	1	In	1	1B	NA	NA	NA	NA	0	0	1.1	0.55	1	27.30	1	1	1	2	0	1	3	1	1B	1	1	1B	Inside	1	1
139	141	112-45-8	C=CCCCCCCCCC=O	C=CCCCCCCCCC=O	InChI=1S/C11H20O/c1-2-3-4-5-6-7-8-9-10-11-12/h2,11H,1,3-10H2	OFHHDSQXFXLTKC-UHFFFAOYSA-N	Undec-10-enal	203-973-1	0	0	0	0	#XL_EVAL_ERROR#	1	1	In	1	1B	NA	NA	NA	NA	0	0	0	0	0	Inf	1	1	1	0	0	1	1	0	NC	0	0	NC	Inside	0	1
140	142	121-33-5	COC1=CC(C=O)=CC=C1O	COC1=CC(C=O)=CC=C1O	InChI=1S/C8H8O3/c1-11-8-4-6(5-9)2-3-7(8)10/h2-5,10H,1H3	MWOOGOJBHIARFG-UHFFFAOYSA-N	Vanillin	204-465-2	0	3.2	0	0	#XL_EVAL_ERROR#	0	1	In	0	NC	NA	NA	0	NC	0	3.2	0	1.6	0	Inf	0	1	1	0	0	1	1	0	NC	0	0	NC	Inside	0	1
141	143	100-43-6	C=CC1C=CN=CC=1	C=CC1C=CN=CC=1	InChI=1S/C7H7N/c1-2-7-3-5-8-6-4-7/h2-6H,1H2	KFDVPJUYSDEJTH-UHFFFAOYSA-N	4-Vinylpyridine	202-852-0	1	92.0999999	0	1	3.800006701	1	1	In	1	NA	NA	NA	NA	NA	1	92.0999999	0	46.04999995	1	3.80	1	1	1	3	3	1	7	1	1A	1	1	1A	Outside	1	0

## Sheet: EV Binary DASS Basketter Pred
	RowID	CASRN	Original_SMILES	Canonical_QSARr	InChI_Code_QSARr	InChI Key_QSARr	Curated.name	EC	dpra_call*	dpra_pC*	dpra_pK*	hclat_call*	hclat_mit*	ks_call*	insilico_call*	insilico_ad*	reference_llna_call	reference_llna_potency	reference_hppt_call	reference_hppt_potency	Original Outcome	reference_basketter_potency	DPRA Call Input	DPRA %-C Depletion Input	DPRA %-K Depletion Input	DPRA Mean (Calculated)	h-CLAT Call Input	h-CLAT MIT Input	Keratinosens(TM) Call Input	In Silico Call Input	In Silico Applicability Domain Input	DA ITS h-CLAT Score	DA ITS DPRA Score	DA ITS in Silico Score	DA ITS Total Score	DA ITS Call	DA ITS Potency	DA 2o3 Call	DA KE 3/1 STS Call	DA KE 3/1 STS Potency	ID	Pred_outcome_phenotypic	Applicability_Domain	Orig_outcome_bin	Pred_outcome_bin
0	1	514-10-3	CC(C)C1CC[C@H]2C(C=1)=CC[C@H]1[C@@](C)(CCC[C@]21C)C(O)=O	CC(C)C1CCC2C(C=1)=CCC1C(C)(CCCC21C)C(O)=O	InChI=1S/C20H30O2/c1-13(2)14-6-8-16-15(12-14)7-9-17-19(16,3)10-5-11-20(17,4)18(21)22/h7,12-13,16-17H,5-6,8-11H2,1-4H3,(H,21,22)	RSWGJHLUYNHPMX-UHFFFAOYSA-N	Abietic acid	208-178-3	1	99.9	16.3	0	#XL_EVAL_ERROR#	1	1	In	1	1B	NA	NA	1	1B	1	99.9	16.3	58.1	0	Inf	1	1	1	0	3	1	4	1	1B	1	1	1B	Molecule_1	0	Outside	1	0
1	2	7493-74-5	C=CCOC(=O)COC1C=CC=CC=1	C=CCOC(=O)COC1C=CC=CC=1	InChI=1S/C11H12O3/c1-2-8-13-11(12)9-14-10-6-4-3-5-7-10/h2-7H,1,8-9H2	VUFZVGQUAVDKMC-UHFFFAOYSA-N	Allyl phenoxyacetate	231-335-2	0	0.61	4.08	0	#XL_EVAL_ERROR#	1	1	In	1	1B	NA	NA	1	1B	0	0.61	4.08	2.345	0	Inf	1	1	1	0	0	1	1	0	NC	0	0	NC	Molecule_2	1	Inside	1	1
2	3	95-55-6	NC1=CC=CC=C1O	NC1=CC=CC=C1O	InChI=1S/C6H7NO/c7-5-3-1-2-4-6(5)8/h1-4,8H,7H2	CDAWCLOXVUBKRW-UHFFFAOYSA-N	2-Aminophenol	202-431-1	1	96.2	18.1	1	1.1	1	1	In	1	1A	NA	NA	1	1A	1	96.2	18.1	57.15	1	1.10	1	1	1	3	3	1	7	1	1A	1	1	1A	Molecule_3	1	Inside	1	1
3	4	122-40-7	CCCCCC(C=O)=CC1C=CC=CC=1	CCCCCC(C=O)=CC1C=CC=CC=1	InChI=1S/C14H18O/c1-2-3-5-10-14(12-15)11-13-8-6-4-7-9-13/h4,6-9,11-12H,2-3,5,10H2,1H3	HMKKIXGYKWDQSV-UHFFFAOYSA-N	alpha-Amylcinnamaldehyde	204-541-5	0	0.6	3.9	1	25.94	1	1	In	1	1B	NA	NA	1	1B	0	0.6	3.9	2.25	1	25.94	1	1	1	2	0	1	3	1	1B	1	1	1B	Molecule_4	0	Outside	1	0
4	5	101-85-9	CCCCCC(CO)=CC1C=CC=CC=1	CCCCCC(CO)=CC1C=CC=CC=1	InChI=1S/C14H20O/c1-2-3-5-10-14(12-15)11-13-8-6-4-7-9-13/h4,6-9,11,15H,2-3,5,10,12H2,1H3	LIPHCKNQPJXUQF-UHFFFAOYSA-N	alpha-Amylcinnamic alcohol	202-982-8	0	5	0	1	17.7	0	1	In	1	1B	NA	NA	1	1B	0	5	0	2.5	1	17.70	0	1	1	2	0	1	3	1	1B	0	1	1B	Molecule_5	0	Outside	1	0
5	6	104-46-1	CC=CC1=CC=C(C=C1)OC	CC=CC1=CC=C(C=C1)OC	InChI=1S/C10H12O/c1-3-4-9-5-7-10(11-2)8-6-9/h3-8H,1-2H3	RUVINXPYWBROJD-UHFFFAOYSA-N	Anethole	203-205-5	0	0	9.6	1	96.39	0	1	In	1	NA	NA	NA	0	NC	0	0	9.6	4.8	1	96.39	0	1	1	2	0	1	3	1	1B	0	1	1B	Molecule_6	1	Inside	0	1
6	7	105-13-5	COC1=CC=CC=C1CO	COC1=CC=CC=C1CO	InChI=1S/C8H10O2/c1-10-8-5-3-2-4-7(8)6-9/h2-5,9H,6H2,1H3	WYLYBQSHRJMURN-UHFFFAOYSA-N	Anisyl alcohol	203-273-6	0	1	NA	1	822.2	0	0	Out	1	1B	NA	NA	0	NC	0	1	NA	NA	1	822.20	0	0	0	1	0	NA	1	Inconclusive	Inconclusive	0	1	1B	Molecule_7	1	Outside	0	1
7	8	5462-06-6	COC1C=CC(CC(C)C=O)=CC=1	COC1C=CC(CC(C)C=O)=CC=1	InChI=1S/C11H14O2/c1-9(8-12)7-10-3-5-11(13-2)6-4-10/h3-6,8-9H,7H2,1-2H3	VLFBSPUPYFTTNF-UHFFFAOYSA-N	2-(p-Anisyl)propanal	226-749-5	0	8.96	0	1	71	1	1	In	1	1B	NA	NA	1	1B	0	8.96	0	4.48	1	71.00	1	1	1	2	0	1	3	1	1B	1	1	1B	Molecule_8	1	Outside	1	1
8	9	1675-54-3	CC(C)(C1C=CC(=CC=1)OCC1CO1)C1C=CC(=CC=1)OCC1CO1	CC(C)(C1C=CC(=CC=1)OCC1CO1)C1C=CC(=CC=1)OCC1CO1	InChI=1S/C21H24O4/c1-21(2,15-3-7-17(8-4-15)22-11-19-13-24-19)16-5-9-18(10-6-16)23-12-20-14-25-20/h3-10,19-20H,11-14H2,1-2H3	LCFVJGUPQDGYKZ-UHFFFAOYSA-N	BADGE	216-823-5	1	42.5	1.1	1	18.27	1	1	In	1	1A	NA	NA	1	1B	1	42.5	1.1	21.8	1	18.27	1	1	1	2	1	1	4	1	1B	1	1	1B	Molecule_9	1	Outside	1	1
9	10	2634-33-5	O=C1NSC2=CC=CC=C21	O=C1NSC2=CC=CC=C21	InChI=1S/C7H5NOS/c9-7-5-3-1-2-4-6(5)10-8-7/h1-4H,(H,8,9)	DMSMPAJRVJJAGA-UHFFFAOYSA-N	1,2-Benzisothiazol-3(2H)-one	220-120-9	1	97.7	9.7	1	0.55	1	1	In	1	1B	NA	NA	1	1A	1	97.7	9.7	53.7	1	0.55	1	1	1	3	3	1	7	1	1A	1	1	1A	Molecule_10	0	Inside	1	0
10	11	103-41-3	O=C(C=CC1C=CC=CC=1)OCC1C=CC=CC=1	O=C(C=CC1C=CC=CC=1)OCC1C=CC=CC=1	InChI=1S/C16H14O2/c17-16(12-11-14-7-3-1-4-8-14)18-13-15-9-5-2-6-10-15/h1-12H,13H2	NGHOLYJTSCBCGC-UHFFFAOYSA-N	Benzyl cinnamate	203-109-3	0	2.18	3.24	0	#XL_EVAL_ERROR#	1	1	In	1	1B	NA	NA	1	1B	0	2.18	3.24	2.71	0	Inf	1	1	1	0	0	1	1	0	NC	0	0	NC	Molecule_11	1	Inside	1	1
11	12	118-58-1	OC1=CC=CC=C1C(=O)OCC1C=CC=CC=1	OC1=CC=CC=C1C(=O)OCC1C=CC=CC=1	InChI=1S/C14H12O3/c15-13-9-5-4-8-12(13)14(16)17-10-11-6-2-1-3-7-11/h1-9,15H,10H2	ZCTQGTTXIYCGGC-UHFFFAOYSA-N	Benzyl salicylate	204-262-9	0	3.8	1.5	0	#XL_EVAL_ERROR#	1	1	In	1	1B	NA	NA	0	NC	0	3.8	1.5	2.65	0	Inf	1	1	1	0	0	1	1	0	NC	0	0	NC	Molecule_12	0	Inside	0	0
12	13	18127-01-0	CC(C)(C)C1=CC=C(CCC=O)C=C1	CC(C)(C)C1=CC=C(CCC=O)C=C1	InChI=1S/C13H18O/c1-13(2,3)12-8-6-11(7-9-12)5-4-10-14/h6-10H,4-5H2,1-3H3	FZJUFJKVIYFBSY-UHFFFAOYSA-N	Bourgeonal	242-016-2	1	17.65	0.97	1	27.16	0	1	In	1	1B	NA	NA	1	1B	1	17.65	0.97	9.31	1	27.16	0	1	1	2	1	1	4	1	1B	1	1	1B	Molecule_13	1	Inside	1	1
13	14	35691-65-7	N#CCCC(Br)(CBr)C#N	N#CCCC(Br)(CBr)C#N	InChI=1S/C6H6Br2N2/c7-4-6(8,5-10)2-1-3-9/h1-2,4H2	DHVLDKHFGIVEIP-UHFFFAOYSA-N	Bromothalonil	252-681-0	1	100	28.6	1	9.42	1	1	In	1	1A	NA	NA	1	1A	1	100	28.6	64.3	1	9.42	1	1	1	3	3	1	7	1	1A	1	1	1A	Molecule_14	1	Inside	1	1
14	15	71-36-3	CCCCO	CCCCO	InChI=1S/C4H10O/c1-2-3-4-5/h5H,2-4H2,1H3	LRHPLDYGYMQRHN-UHFFFAOYSA-N	Butan-1-ol	200-751-6	0	0	1.2	0	#XL_EVAL_ERROR#	0	0	Out	0	NC	NA	NA	0	NC	0	0	1.2	0.6	0	Inf	0	0	0	0	0	NA	0	0	NC	0	0	NC	Molecule_15	0	Inside	0	0
15	16	6485-40-1	CC1=CC[C@H](CC1=O)C(C)=C	CC1=CCC(CC1=O)C(C)=C	InChI=1S/C10H14O/c1-7(2)9-5-4-8(3)10(11)6-9/h4,9H,1,5-6H2,2-3H3	ULDHMXUKGWMISQ-UHFFFAOYSA-N	L-Carvone	229-352-5	1	25.1	0.6	1	95	1	1	In	1	1B	1	1B	1	1B	1	25.1	0.6	12.85	1	95.00	1	1	1	2	1	1	4	1	1B	1	1	1B	Molecule_16	1	Inside	1	1
16	17	5392-40-5	CC(C)=CCCC(C)=CC=O	CC(C)=CCCC(C)=CC=O	InChI=1S/C10H16O/c1-9(2)5-4-6-10(3)7-8-11/h5,7-8H,4,6H2,1-3H3	WTEVQBCEXWBHNA-UHFFFAOYSA-N	Citral	226-394-6	1	85.7	16.9	1	8.41	1	1	In	1	1B	1	NA	1	1B	1	85.7	16.9	51.3	1	8.41	1	1	1	3	3	1	7	1	1A	1	1	1A	Molecule_17	1	Inside	1	1
17	18	134-62-3	CC1C=CC=C(C=1)C(=O)N(CC)CC	CC1C=CC=C(C=1)C(=O)N(CC)CC	InChI=1S/C12H17NO/c1-4-13(5-2)12(14)11-8-6-7-10(3)9-11/h6-9H,4-5H2,1-3H3	MMOXZBCLCQITDF-UHFFFAOYSA-N	DEET	205-149-7	0	6.7	0.6	0	#XL_EVAL_ERROR#	0	1	In	0	NC	NA	NA	0	NC	0	6.7	0.6	3.65	0	Inf	0	1	1	0	0	1	1	0	NC	0	0	NC	Molecule_18	1	Inside	0	1
18	19	615-50-9	CC1=CC(N)=CC=C1N.OS(O)(=O)=O	CC1=CC(N)=CC=C1N	InChI=1S/C7H10N2/c1-5-4-6(8)2-3-7(5)9/h2-4H,8-9H2,1H3	OBCSAIDCZQSFQH-UHFFFAOYSA-N	2,5-Diaminotoluene sulfate	210-431-8	1	78.4	15	1	40	1	1	In	1	1A	NA	NA	1	1A	1	78.4	15	46.7	1	40.00	1	1	1	2	3	1	6	1	1A	1	1	1B	Molecule_19	1	Inside	1	1
19	20	103-50-4	C(OCC1C=CC=CC=1)C1C=CC=CC=1	C(OCC1C=CC=CC=1)C1C=CC=CC=1	InChI=1S/C14H14O/c1-3-7-13(8-4-1)11-15-12-14-9-5-2-6-10-14/h1-10H,11-12H2	MHDVGSVTJDSBDK-UHFFFAOYSA-N	Dibenzyl ether	203-118-2	0	11.38	0	1	65.83	1	1	In	1	1B	NA	NA	1	1B	0	11.38	0	5.69	1	65.83	1	1	1	2	0	1	3	1	1B	1	1	1B	Molecule_20	1	Inside	1	1
20	21	141-05-9	CCOC(=O)C=CC(=O)OCC	CCOC(=O)C=CC(=O)OCC	InChI=1S/C8H12O4/c1-3-11-7(9)5-6-8(10)12-4-2/h5-6H,3-4H2,1-2H3	IEPRKVQEAMIZSS-UHFFFAOYSA-N	Diethyl maleate	205-451-9	1	100	85.5	1	64	1	1	In	1	1B	1	1A	1	1A	1	100	85.5	92.75	1	64.00	1	1	1	2	3	1	6	1	1A	1	1	1B	Molecule_21	1	Inside	1	1
21	22	84-66-2	CCOC(=O)C1=CC=CC=C1C(=O)OCC	CCOC(=O)C1=CC=CC=C1C(=O)OCC	InChI=1S/C12H14O4/c1-3-15-11(13)9-7-5-6-8-10(9)12(14)16-4-2/h5-8H,3-4H2,1-2H3	FLKPEMZONWLCSK-UHFFFAOYSA-N	Diethyl phthalate	201-550-6	0	0.8	0	1	296.6	0	0	In	0	NC	NA	NA	0	NC	0	0.8	0	0.4	1	296.60	0	0	1	1	0	0	1	0	NC	0	1	1B	Molecule_22	0	Inside	0	0
22	23	624-49-7	COC(=O)C=CC(=O)OC	COC(=O)C=CC(=O)OC	InChI=1S/C6H8O4/c1-9-5(7)3-4-6(8)10-2/h3-4H,1-2H3	LDCRTTXIJACKKU-UHFFFAOYSA-N	Dimethyl fumarate	210-849-0	1	100	42.9	1	3.94	1	1	In	1	1A	NA	NA	1	1A	1	100	42.9	71.45	1	3.94	1	1	1	3	3	1	7	1	1A	1	1	1A	Molecule_23	1	Inside	1	1
23	24	109-55-7	CN(C)CCCN	CN(C)CCCN	InChI=1S/C5H14N2/c1-7(2)5-3-4-6/h3-6H2,1-2H3	IUNMPGNGSSIWFP-UHFFFAOYSA-N	3-(Dimethylamino)propylamine	203-680-9	0	10.2	0	1	82.1	1	1	In	1	1B	NA	NA	1	1A	0	10.2	0	5.1	1	82.10	1	1	1	2	0	1	3	1	1B	1	1	1B	Molecule_24	0	Outside	1	0
24	25	886-38-4	O=C1C(=C1C1C=CC=CC=1)C1C=CC=CC=1	O=C1C(=C1C1C=CC=CC=1)C1C=CC=CC=1	InChI=1S/C15H10O/c16-15-13(11-7-3-1-4-8-11)14(15)12-9-5-2-6-10-12/h1-10H	HCIBTBXNLVOFER-UHFFFAOYSA-N	Diphenylcyclopropenone	212-948-4	1	98.8	0	1	3.92	1	1	In	1	1A	NA	NA	1	1A	1	98.8	0	49.4	1	3.92	1	1	1	3	3	1	7	1	1A	1	1	1A	Molecule_25	1	Inside	1	1
25	26	97-90-5	CC(=C)C(=O)OCCOC(=O)C(C)=C	CC(=C)C(=O)OCCOC(=O)C(C)=C	InChI=1S/C10H14O4/c1-7(2)9(11)13-5-6-14-10(12)8(3)4/h1,3,5-6H2,2,4H3	STVZJERGLQHEKB-UHFFFAOYSA-N	EGDMA	202-617-2	1	87.3	12.4	1	535.43	1	1	In	1	1B	NA	NA	1	1B	1	87.3	12.4	49.85	1	535.43	1	1	1	1	3	1	5	1	1B	1	1	1B	Molecule_26	1	Inside	1	1
26	27	107-15-3	NCCN	NCCN	InChI=1S/C2H8N2/c3-1-2-4/h1-4H2	PIICEJLVQHRZGT-UHFFFAOYSA-N	Ethylene diamine (free base)	203-486-6	0	3.4	0	1	265.7	1	1	In	1	1B	NA	NA	1	1B	0	3.4	0	1.7	1	265.70	1	1	1	1	0	1	2	1	1B	1	1	1B	Molecule_27	1	Inside	1	1
27	28	97-53-0	COC1=CC(CC=C)=CC=C1O	COC1=CC(CC=C)=CC=C1O	InChI=1S/C10H12O2/c1-3-4-8-5-6-9(11)10(7-8)12-2/h3,5-7,11H,1,4H2,2H3	RRAFCDWBNXTKKO-UHFFFAOYSA-N	Eugenol	202-589-1	1	9.2	19.2	1	64.4	0	1	In	1	1B	1	1B	1	1B	1	9.2	19.2	14.2	1	64.40	0	1	1	2	1	1	4	1	1B	1	1	1B	Molecule_28	1	Inside	1	1
28	29	4602-84-0	CC(C)=CCCC(C)=CCCC(C)=CCO	CC(C)=CCCC(C)=CCCC(C)=CCO	InChI=1S/C15H26O/c1-13(2)7-5-8-14(3)9-6-10-15(4)11-12-16/h7,9,11,16H,5-6,8,10,12H2,1-4H3	CRDAMVZIKSXKFV-UHFFFAOYSA-N	Farnesol	225-004-1	0	7.3	0	1	21	1	1	In	1	1B	1	1B	1	1B	0	7.3	0	3.65	1	21.00	1	1	1	2	0	1	3	1	1B	1	1	1B	Molecule_29	1	Inside	1	1
29	30	56-81-5	OC(CO)CO	OC(CO)CO	InChI=1S/C3H8O3/c4-1-3(6)2-5/h3-6H,1-2H2	PEDCQBHIVMGVHV-UHFFFAOYSA-N	Glycerol	200-289-5	0	0	2.1	0	#XL_EVAL_ERROR#	0	0	Out	0	NC	NA	NA	0	NC	0	0	2.1	1.05	0	Inf	0	0	0	0	0	NA	0	0	NC	0	0	NC	Molecule_30	0	Inside	0	0
30	31	1205-17-0	CC(CC1C=C2OCOC2=CC=1)C=O	CC(CC1C=C2OCOC2=CC=1)C=O	InChI=1S/C11H12O3/c1-8(6-12)4-9-2-3-10-11(5-9)14-7-13-10/h2-3,5-6,8H,4,7H2,1H3	BOPPSUHPZARXTH-UHFFFAOYSA-N	Helional	214-881-6	1	44.85	3.74	1	93.05	1	1	In	1	1B	NA	NA	0	NC	1	44.85	3.74	24.295	1	93.05	1	1	1	2	2	1	5	1	1B	1	1	1B	Molecule_31	1	Outside	0	1
31	32	101-86-0	CCCCCCC(C=O)=CC1C=CC=CC=1	CCCCCCC(C=O)=CC1C=CC=CC=1	InChI=1S/C15H20O/c1-2-3-4-6-11-15(13-16)12-14-9-7-5-8-10-14/h5,7-10,12-13H,2-4,6,11H2,1H3	GUUHFMWKWLOQMM-UHFFFAOYSA-N	alpha-Hexylcinnamaldehyde	202-983-3	0	0	0	0	#XL_EVAL_ERROR#	1	1	In	1	1B	NA	NA	0	NC	0	0	0	0	0	Inf	1	1	1	0	0	1	1	0	NC	0	0	NC	Molecule_32	0	Outside	0	0
32	33	123-31-9	OC1C=CC(O)=CC=1	OC1C=CC(O)=CC=1	InChI=1S/C6H6O2/c7-5-1-2-6(8)4-3-5/h1-4,7-8H	QIGBRXMKCJKVMJ-UHFFFAOYSA-N	Hydroquinone	204-617-8	1	83.3	51.1	1	2.13	1	1	In	1	1A	NA	NA	1	1B	1	83.3	51.1	67.2	1	2.13	1	1	1	3	3	1	7	1	1A	1	1	1A	Molecule_33	1	Inside	1	1
33	34	818-61-1	C=CC(=O)OCCO	C=CC(=O)OCCO	InChI=1S/C5H8O3/c1-2-5(7)8-4-3-6/h2,6H,1,3-4H2	OMIGHNLMNHATMP-UHFFFAOYSA-N	2-Hydroxyethyl acrylate	212-454-9	1	92.6	88.9	1	10.8	1	0	Out	1	1A	NA	NA	1	1B	1	92.6	88.9	90.75	1	10.80	1	0	0	2	3	NA	5	1	Inconclusive	1	1	1B	Molecule_34	1	Inside	1	1
34	35	39236-46-9	OCN1C(NC(=O)NCNC(=O)NC2C(=O)NC(=O)N2CO)C(=O)NC1=O	OCN1C(NC(=O)NCNC(=O)NC2C(=O)NC(=O)N2CO)C(=O)NC1=O	InChI=1S/C11H16N8O8/c20-2-18-4(6(22)16-10(18)26)14-8(24)12-1-13-9(25)15-5-7(23)17-11(27)19(5)3-21/h4-5,20-21H,1-3H2,(H2,12,14,24)(H2,13,15,25)(H,16,22,26)(H,17,23,27)	ZCTXEAQXZGPWFG-UHFFFAOYSA-N	Imidazolidinyl urea	254-372-6	1	52.3	1.3	1	39.3	1	1	In	1	1B	1	1B	1	1B	1	52.3	1.3	26.8	1	39.30	1	1	1	2	2	1	5	1	1B	1	1	1B	Molecule_35	0	Outside	1	0
35	36	55406-53-6	CCCCNC(=O)OCC#CI	CCCCNC(=O)OCC#CI	InChI=1S/C8H12INO2/c1-2-3-6-10-8(11)12-7-4-5-9/h2-3,6-7H2,1H3,(H,10,11)	WYVVKGNFXHOCQV-UHFFFAOYSA-N	Iodocarb	259-627-5	1	99.7	0	1	8.15	1	1	In	1	1A	NA	NA	1	1B	1	99.7	0	49.85	1	8.15	1	1	1	3	3	1	7	1	1A	1	1	1A	Molecule_36	1	Inside	1	1
36	37	68683-20-5	CC(C)C1CC=C(CC=1)CCOC=O	CC(C)C1CC=C(CC=1)CCOC=O	InChI=1S/C12H18O2/c1-10(2)12-5-3-11(4-6-12)7-8-14-9-13/h3,6,9-10H,4-5,7-8H2,1-2H3	VQKSHQQZPYHYOS-UHFFFAOYSA-N	Isobergamate	272-066-0	1	8.76	8.25	1	357.1	1	1	In	NA	NA	1	1B	1	NA	1	8.76	8.25	8.505	1	357.10	1	1	1	1	1	1	3	1	1B	1	1	1B	Molecule_37	1	Outside	1	1
37	38	6658-48-6	CC(C)CC1C=CC(CC(C)C=O)=CC=1	CC(C)CC1C=CC(CC(C)C=O)=CC=1	InChI=1S/C14H20O/c1-11(2)8-13-4-6-14(7-5-13)9-12(3)10-15/h4-7,10-12H,8-9H2,1-3H3	YLIXVKUWWOQREC-UHFFFAOYSA-N	p-Isobutyl-alpha-methylhydrocinnamaldehyde	229-695-0	0	2.73	0	1	71.8	0	1	In	1	1B	NA	NA	1	1B	0	2.73	0	1.365	1	71.80	0	1	1	2	0	1	3	1	1B	0	1	1B	Molecule_38	1	Outside	1	1
38	39	97-54-1	CC=CC1C=C(OC)C(O)=CC=1	CC=CC1C=C(OC)C(O)=CC=1	InChI=1S/C10H12O2/c1-3-4-8-5-6-9(11)10(7-8)12-2/h3-7,11H,1-2H3	BJIOGJUNALELMI-UHFFFAOYSA-N	Isoeugenol	227-678-2	1	89.3	10.7	0	#XL_EVAL_ERROR#	1	1	In	1	1A	1	1B	1	1A	1	89.3	10.7	50	0	Inf	1	1	1	0	3	1	4	1	1B	1	1	1B	Molecule_39	1	Inside	1	1
39	40	127-51-5	CC(=CC1C(C)=CCCC1(C)C)C(C)=O	CC(=CC1C(C)=CCCC1(C)C)C(C)=O	InChI=1S/C14H22O/c1-10-7-6-8-14(4,5)13(10)9-11(2)12(3)15/h7,9,13H,6,8H2,1-5H3	JRJBVWJSTHECJK-UHFFFAOYSA-N	alpha-Isomethylionone	204-846-3	0	5.38	0.41	1	52.47	0	1	In	1	1B	0	NC	0	NC	0	5.38	0.41	2.895	1	52.47	0	1	1	2	0	1	3	1	1B	0	1	1B	Molecule_40	1	Inside	0	1
40	41	67-63-0	CC(C)O	CC(C)O	InChI=1S/C3H8O/c1-3(2)4/h3-4H,1-2H3	KFZMGEQAYNKOFK-UHFFFAOYSA-N	Isopropanol	200-661-7	0	0	0.5	0	#XL_EVAL_ERROR#	0	0	Out	0	NC	NA	NA	0	NC	0	0	0.5	0.25	0	Inf	0	0	0	0	0	NA	0	0	NC	0	0	NC	Molecule_41	0	Outside	0	0
41	42	110-27-0	CCCCCCCCCCCCCC(=O)OC(C)C	CCCCCCCCCCCCCC(=O)OC(C)C	InChI=1S/C17H34O2/c1-4-5-6-7-8-9-10-11-12-13-14-15-17(18)19-16(2)3/h16H,4-15H2,1-3H3	AXISYYRBXTVTFY-UHFFFAOYSA-N	Isopropyl myristate	203-751-4	0	0.8	0	1	247.1	0	0	In	1	1B	NA	NA	0	NC	0	0.8	0	0.4	1	247.10	0	0	1	1	0	0	1	0	NC	0	1	1B	Molecule_42	1	Inside	0	1
42	43	50-21-5	CC(O)C(O)=O	CC(O)C(O)=O	InChI=1S/C3H6O3/c1-2(4)3(5)6/h2,4H,1H3,(H,5,6)	JVTAAEKCZFNVCJ-UHFFFAOYSA-N	Lactic acid	200-018-0	0	0	0.8	0	#XL_EVAL_ERROR#	0	0	In	0	NC	NA	NA	0	NC	0	0	0.8	0.4	0	Inf	0	0	1	0	0	0	0	0	NC	0	0	NC	Molecule_43	0	Inside	0	0
43	44	1166-52-5	CCCCCCCCCCCCOC(=O)C1C=C(O)C(O)=C(O)C=1	CCCCCCCCCCCCOC(=O)C1C=C(O)C(O)=C(O)C=1	InChI=1S/C19H30O5/c1-2-3-4-5-6-7-8-9-10-11-12-24-19(23)15-13-16(20)18(22)17(21)14-15/h13-14,20-22H,2-12H2,1H3	RPWFJAMTCNSJKK-UHFFFAOYSA-N	Lauryl gallate	214-620-6	1	90.9	8.7	1	2.02	1	1	In	1	1A	NA	NA	1	1A	1	90.9	8.7	49.8	1	2.02	1	1	1	3	3	1	7	1	1A	1	1	1A	Molecule_44	1	Inside	1	1
44	45	80-54-6	CC(CC1=CC=C(C=C1)C(C)(C)C)C=O	CC(CC1=CC=C(C=C1)C(C)(C)C)C=O	InChI=1S/C14H20O/c1-11(10-15)9-12-5-7-13(8-6-12)14(2,3)4/h5-8,10-11H,9H2,1-4H3	SDQFDHOLCGWZPU-UHFFFAOYSA-N	Lilial	201-289-8	1	14	0.7	1	44.6	0	1	In	1	1B	1	1B	1	1B	1	14	0.7	7.35	1	44.60	0	1	1	2	1	1	4	1	1B	1	1	1B	Molecule_45	1	Outside	1	1
45	46	5989-27-5	CC1CC[C@H](CC=1)C(C)=C	CC1CCC(CC=1)C(C)=C	InChI=1S/C10H16/c1-8(2)10-6-4-9(3)5-7-10/h4,10H,1,5-7H2,2-3H3	XMGQYMWWDOXHJM-UHFFFAOYSA-N	D-Limonene	227-813-5	0	4.9	1.3	1	216.7	0	1	In	1	1B	NA	NA	0	NC	0	4.9	1.3	3.1	1	216.70	0	1	1	1	0	1	2	1	1B	0	1	1B	Molecule_46	1	Inside	0	1
46	47	78-70-6	CC(C)=CCCC(C)(O)C=C	CC(C)=CCCC(C)(O)C=C	InChI=1S/C10H18O/c1-5-10(4,11)8-6-7-9(2)3/h5,7,11H,1,6,8H2,2-4H3	CDOSHBSSFJOMGT-UHFFFAOYSA-N	Linalool	201-134-4	0	0	7.9	1	68.3	0	1	In	1	1B	NA	NA	1	1B	0	0	7.9	3.95	1	68.30	0	1	1	2	0	1	3	1	1B	0	1	1B	Molecule_47	0	Inside	1	0
47	48	93-51-6	CC1C=C(OC)C(O)=CC=1	CC1C=C(OC)C(O)=CC=1	InChI=1S/C8H10O2/c1-6-3-4-7(9)8(5-6)10-2/h3-5,9H,1-2H3	PETRWTHZSKVLRE-UHFFFAOYSA-N	2-Methoxy-p-cresol	202-252-9	0	0	11.5	1	30.8	0	1	In	1	1B	NA	NA	1	1A	0	0	11.5	5.75	1	30.80	0	1	1	2	0	1	3	1	1B	0	1	1B	Molecule_48	1	Inside	1	1
48	49	80-62-6	CC(=C)C(=O)OC	CC(=C)C(=O)OC	InChI=1S/C5H8O2/c1-4(2)5(6)7-3/h1H2,2-3H3	VVQNEPGJFQJSBK-UHFFFAOYSA-N	Methyl methacrylate	201-297-1	1	36.7	10	1	479.72	1	0	In	1	1B	NA	NA	1	1B	1	36.7	10	23.35	1	479.72	1	0	1	1	2	0	3	1	1B	1	1	1B	Molecule_49	1	Inside	1	1
49	50	101-39-3	CC(=CC1C=CC=CC=1)C=O	CC(=CC1C=CC=CC=1)C=O	InChI=1S/C10H10O/c1-9(8-11)7-10-5-3-2-4-6-10/h2-8H,1H3	VLUMOWNVWOXZAU-UHFFFAOYSA-N	alpha-Methylcinnamaldehyde	202-938-8	1	10.4	28.8	1	40.3	1	1	In	1	1B	NA	NA	1	1B	1	10.4	28.8	19.6	1	40.30	1	1	1	2	1	1	4	1	1B	1	1	1B	Molecule_50	1	Inside	1	1
50	51	55-55-0	CNC1C=CC(O)=CC=1.CNC1C=CC(O)=CC=1.OS(O)(=O)=O	CNC1C=CC(O)=CC=1	InChI=1S/C7H9NO/c1-8-6-2-4-7(9)5-3-6/h2-5,8-9H,1H3	ZFIQGRISGKSVAG-UHFFFAOYSA-N	Metol	200-237-1	1	100	44.7	1	12.7	1	1	In	1	1A	NA	NA	1	1B	1	100	44.7	72.35	1	12.70	1	1	1	2	3	1	6	1	1A	1	1	1B	Molecule_51	1	Inside	1	1
51	52	1405-10-3	NC1C(OC2C(CO)OC(OC3C(OC4OC(CN)C(O)C(O)C4N)C(N)CC(N)C3O)C2O)OC(CN)C(O)C1O.OS(O)(=O)=O	NC1C(OC2C(CO)OC(OC3C(OC4OC(CN)C(O)C(O)C4N)C(N)CC(N)C3O)C2O)OC(CN)C(O)C1O	InChI=1S/C23H46N6O13/c24-2-7-13(32)15(34)10(28)21(37-7)40-18-6(27)1-5(26)12(31)20(18)42-23-17(36)19(9(4-30)39-23)41-22-11(29)16(35)14(33)8(3-25)38-22/h5-23,30-36H,1-4,24-29H2	PGBHMTALBVVCIT-UHFFFAOYSA-N	Neomycin sulfate	215-773-1	NA	-66.3	3.1	1	429.1	0	1	In	NA	NA	1	1B	1	NA	NA	-66.3	3.1	1.55	1	429.10	0	1	1	1	0	1	2	1	1B	Inconclusive	1	1B	Molecule_52	1	Inside	1	1
52	53	5307-14-2	NC1C=C(C(N)=CC=1)[N+]([O-])=O	NC1C=C(C(N)=CC=1)[N+]([O-])=O	InChI=1S/C6H7N3O2/c7-4-1-2-5(8)6(3-4)9(10)11/h1-3H,7-8H2	HVHNMNGARPCGGD-UHFFFAOYSA-N	2-Nitro-p-phenylenediamine	226-164-5	1	93.3	0	1	276.7	1	1	In	1	1A	NA	NA	1	1A	1	93.3	0	46.65	1	276.70	1	1	1	1	3	1	5	1	1B	1	1	1B	Molecule_53	1	Inside	1	1
53	54	124-07-2	CCCCCCCC(O)=O	CCCCCCCC(O)=O	InChI=1S/C8H16O2/c1-2-3-4-5-6-7-8(9)10/h2-7H2,1H3,(H,9,10)	WWZKQHOCKIZLMA-UHFFFAOYSA-N	Octanoic acid	204-677-5	0	0	0.9	1	158.7	0	0	In	0	NC	NA	NA	0	NC	0	0	0.9	0.45	1	158.70	0	0	1	1	0	0	1	0	NC	0	1	1B	Molecule_54	1	Inside	0	1
54	55	54464-57-2	CC1(C)CCCC2CC(C)C(C)(CC1=2)C(C)=O	CC1(C)CCCC2CC(C)C(C)(CC1=2)C(C)=O	InChI=1S/C16H26O/c1-11-9-13-7-6-8-15(3,4)14(13)10-16(11,5)12(2)17/h11H,6-10H2,1-5H3	FVUGZKDGWGKCFE-UHFFFAOYSA-N	OTNE	259-174-3	0	<5.74	NA	1	21.08	0	1	In	1	1B	0	NC	0	NC	0	NA	NA	NA	1	21.08	0	1	1	2	NA	1	3	1	Inconclusive	0	1	1B	Molecule_55	0	Inside	0	0
55	56	87-86-5	OC1C(Cl)=C(Cl)C(Cl)=C(Cl)C=1Cl	OC1C(Cl)=C(Cl)C(Cl)=C(Cl)C=1Cl	InChI=1S/C6HCl5O/c7-1-2(8)4(10)6(12)5(11)3(1)9/h12H	IZUPBVBPLAPZRR-UHFFFAOYSA-N	Pentachlorophenol	201-778-6	1	0	14.5	1	19.04	0	1	In	1	1B	NA	NA	0	NC	1	0	14.5	7.25	1	19.04	0	1	1	2	1	1	4	1	1B	1	1	1B	Molecule_56	1	Inside	0	1
56	57	2111-75-3	CC(=C)C1CC=C(CC1)C=O	CC(=C)C1CC=C(CC1)C=O	InChI=1S/C10H14O/c1-8(2)10-5-3-9(7-11)4-6-10/h3,7,10H,1,4-6H2,2H3	RUMOYJJNUMEFDD-UHFFFAOYSA-N	Perillaldehyde	218-302-8	1	31.87	13.8	1	51.4	1	1	In	1	1B	1	1B	1	1B	1	31.87	13.8	22.835	1	51.40	1	1	1	2	2	1	5	1	1B	1	1	1B	Molecule_57	1	Inside	1	1
57	58	121-79-9	CCCOC(=O)C1=CC(O)=C(O)C(O)=C1	CCCOC(=O)C1=CC(O)=C(O)C(O)=C1	InChI=1S/C10H12O5/c1-2-3-15-10(14)6-4-7(11)9(13)8(12)5-6/h4-5,11-13H,2-3H2,1H3	ZTHYODDOHIVTJV-UHFFFAOYSA-N	Propyl gallate	204-498-2	1	59.9	26.6	1	32.4	1	1	In	1	1A	NA	NA	1	1A	1	59.9	26.6	43.25	1	32.40	1	1	1	2	3	1	6	1	1A	1	1	1B	Molecule_58	1	Inside	1	1
58	59	108-46-3	OC1=CC(O)=CC=C1	OC1=CC(O)=CC=C1	InChI=1S/C6H6O2/c7-5-2-1-3-6(8)4-5/h1-4,7-8H	GHMLBKRAJCXXBS-UHFFFAOYSA-N	Resorcinol	203-585-2	0	1.6	0	1	201.5	0	1	In	1	1B	NA	NA	1	1B	0	1.6	0	0.8	1	201.50	0	1	1	1	0	1	2	1	1B	0	1	1B	Molecule_59	1	Inside	1	1
59	60	69-72-7	OC1=CC=CC=C1C(O)=O	OC1=CC=CC=C1C(O)=O	InChI=1S/C7H6O3/c8-6-4-2-1-3-5(6)7(9)10/h1-4,8H,(H,9,10)	YGSDEFSMJLZEOE-UHFFFAOYSA-N	Salicylic acid	200-712-3	0	8.7	1	1	608.9	0	1	Out	1	1B	NA	NA	0	NC	0	8.7	1	4.85	1	608.90	0	1	0	1	0	NA	1	Inconclusive	Inconclusive	0	1	1B	Molecule_60	1	Inside	0	1
60	61	59-02-9	CC(C)CCC[C@@H](C)CCC[C@@H](C)CCC[C@]1(C)CCC2C(O1)=C(C)C(C)=C(O)C=2C	CC(C)CCCC(C)CCCC(C)CCCC1(C)CCC2C(O1)=C(C)C(C)=C(O)C=2C	InChI=1S/C29H50O2/c1-20(2)12-9-13-21(3)14-10-15-22(4)16-11-18-29(8)19-17-26-25(7)27(30)23(5)24(6)28(26)31-29/h20-22,30H,9-19H2,1-8H3	GVJHHUAWPYXKBD-UHFFFAOYSA-N	alpha-Tocopherol	200-412-2	0	0	7.1	0	#XL_EVAL_ERROR#	1	1	Out	1	1B	NA	NA	0	NC	0	0	7.1	3.55	0	Inf	1	1	0	0	0	NA	0	0	NC	0	0	NC	Molecule_61	1	Outside	0	1
61	62	102-71-6	OCCN(CCO)CCO	OCCN(CCO)CCO	InChI=1S/C6H15NO3/c8-4-1-7(2-5-9)3-6-10/h8-10H,1-6H2	GSEJCLTVZPLZKY-UHFFFAOYSA-N	Triethanolamine	203-049-8	0	0	3.1	1	1718.3	0	0	In	0	NC	NA	NA	0	NC	0	0	3.1	1.55	1	1718.30	0	0	1	1	0	0	1	0	NC	0	1	1B	Molecule_62	1	Inside	0	1
62	63	121-33-5	COC1=CC(C=O)=CC=C1O	COC1=CC(C=O)=CC=C1O	InChI=1S/C8H8O3/c1-11-8-4-6(5-9)2-3-7(8)10/h2-5,10H,1H3	MWOOGOJBHIARFG-UHFFFAOYSA-N	Vanillin	204-465-2	0	3.2	0	0	#XL_EVAL_ERROR#	0	1	In	0	NC	NA	NA	0	NC	0	3.2	0	1.6	0	Inf	0	1	1	0	0	1	1	0	NC	0	0	NC	Molecule_63	1	Inside	0	1

## Sheet: EV Binary Consensus Predictions
Curated.name	CASRN	Applicability_Domain	DA ITS Call	2o3 Call	Basketter Call	HuSSPred Prediction	EC	dpra_call*	dpra_pC*	dpra_pK*	hclat_call*	hclat_mit*	ks_call*	insilico_call*	insilico_ad*	reference_llna_call	reference_llna_potency	reference_hppt_call	reference_hppt_potency	reference_basketter_call	reference_basketter_potency	DPRA Call Input	DPRA %-C Depletion Input	DPRA %-K Depletion Input	DPRA Mean (Calculated)	h-CLAT Call Input	h-CLAT MIT Input	Keratinosens(TM) Call Input	In Silico Call Input	In Silico Applicability Domain Input	DA ITS h-CLAT Score	DA ITS DPRA Score	DA ITS in Silico Score	DA ITS Total Score	Original Outcome	DA ITS Potency	DA 2o3 Call	DA KE 3/1 STS Call	DA KE 3/1 STS Potency	Canonical_QSARr	ID	Pred_outcome_phenotypic
Allyl phenoxyacetate	7493-74-5	Inside	0	0	1	1	231-335-2	0	0.61	4.08	0	#XL_EVAL_ERROR#	1	1	In	1	1B	NA	NA	1	1B	0	0.61	4.08	2.345	0	Inf	1	1	1	0	0	1	1	0	NC	0	0	NC	C=CCOC(=O)COC1C=CC=CC=1		1
2-Aminophenol	95-55-6	Inside	1	1	1	1	202-431-1	1	96.2	18.1	1	1.1	1	1	In	1	1A	NA	NA	1	1A	1	96.2	18.1	57.15	1	1.10	1	1	1	3	3	1	7	1	1A	1	1	1A	NC1=CC=CC=C1O		1
Anethole	104-46-1	Inside	1	0	0	1	203-205-5	0	0	9.6	1	96.39	0	1	In	1	NA	NA	NA	0	NC	0	0	9.6	4.8	1	96.39	0	1	1	2	0	1	3	1	1B	0	1	1B	CC=CC1=CC=C(C=C1)OC		1
1,2-Benzisothiazol-3(2H)-one	2634-33-5	Inside	1	1	1	0	220-120-9	1	97.7	9.7	1	0.55	1	1	In	1	1B	NA	NA	1	1A	1	97.7	9.7	53.7	1	0.55	1	1	1	3	3	1	7	1	1A	1	1	1A	O=C1NSC2=CC=CC=C21		0
Benzyl cinnamate	103-41-3	Inside	0	0	1	1	203-109-3	0	2.18	3.24	0	#XL_EVAL_ERROR#	1	1	In	1	1B	NA	NA	1	1B	0	2.18	3.24	2.71	0	Inf	1	1	1	0	0	1	1	0	NC	0	0	NC	O=C(C=CC1C=CC=CC=1)OCC1C=CC=CC=1		1
Benzyl salicylate	118-58-1	Inside	0	0	0	0	204-262-9	0	3.8	1.5	0	#XL_EVAL_ERROR#	1	1	In	1	1B	NA	NA	0	NC	0	3.8	1.5	2.65	0	Inf	1	1	1	0	0	1	1	0	NC	0	0	NC	OC1=CC=CC=C1C(=O)OCC1C=CC=CC=1		0
Bourgeonal	18127-01-0	Inside	1	1	1	1	242-016-2	1	17.65	0.97	1	27.16	0	1	In	1	1B	NA	NA	1	1B	1	17.65	0.97	9.31	1	27.16	0	1	1	2	1	1	4	1	1B	1	1	1B	CC(C)(C)C1=CC=C(CCC=O)C=C1		1
Bromothalonil	35691-65-7	Inside	1	1	1	1	252-681-0	1	100	28.6	1	9.42	1	1	In	1	1A	NA	NA	1	1A	1	100	28.6	64.3	1	9.42	1	1	1	3	3	1	7	1	1A	1	1	1A	N#CCCC(Br)(CBr)C#N		1
Butan-1-ol	71-36-3	Inside	0	0	0	0	200-751-6	0	0	1.2	0	#XL_EVAL_ERROR#	0	0	Out	0	NC	NA	NA	0	NC	0	0	1.2	0.6	0	Inf	0	0	0	0	0	NA	0	0	NC	0	0	NC	CCCCO		0
L-Carvone	6485-40-1	Inside	1	1	1	1	229-352-5	1	25.1	0.6	1	95	1	1	In	1	1B	1	1B	1	1B	1	25.1	0.6	12.85	1	95.00	1	1	1	2	1	1	4	1	1B	1	1	1B	CC1=CCC(CC1=O)C(C)=C		1
Citral	5392-40-5	Inside	1	1	1	1	226-394-6	1	85.7	16.9	1	8.41	1	1	In	1	1B	1	NA	1	1B	1	85.7	16.9	51.3	1	8.41	1	1	1	3	3	1	7	1	1A	1	1	1A	CC(C)=CCCC(C)=CC=O		1
DEET	134-62-3	Inside	0	0	0	1	205-149-7	0	6.7	0.6	0	#XL_EVAL_ERROR#	0	1	In	0	NC	NA	NA	0	NC	0	6.7	0.6	3.65	0	Inf	0	1	1	0	0	1	1	0	NC	0	0	NC	CC1C=CC=C(C=1)C(=O)N(CC)CC		1
2,5-Diaminotoluene sulfate	615-50-9	Inside	1	1	1	1	210-431-8	1	78.4	15	1	40	1	1	In	1	1A	NA	NA	1	1A	1	78.4	15	46.7	1	40.00	1	1	1	2	3	1	6	1	1A	1	1	1B	CC1=CC(N)=CC=C1N		1
Dibenzyl ether	103-50-4	Inside	1	1	1	1	203-118-2	0	11.38	0	1	65.83	1	1	In	1	1B	NA	NA	1	1B	0	11.38	0	5.69	1	65.83	1	1	1	2	0	1	3	1	1B	1	1	1B	C(OCC1C=CC=CC=1)C1C=CC=CC=1		1
Diethyl maleate	141-05-9	Inside	1	1	1	1	205-451-9	1	100	85.5	1	64	1	1	In	1	1B	1	1A	1	1A	1	100	85.5	92.75	1	64.00	1	1	1	2	3	1	6	1	1A	1	1	1B	CCOC(=O)C=CC(=O)OCC		1
Diethyl phthalate	84-66-2	Inside	0	0	0	0	201-550-6	0	0.8	0	1	296.6	0	0	In	0	NC	NA	NA	0	NC	0	0.8	0	0.4	1	296.60	0	0	1	1	0	0	1	0	NC	0	1	1B	CCOC(=O)C1=CC=CC=C1C(=O)OCC		0
Dimethyl fumarate	624-49-7	Inside	1	1	1	1	210-849-0	1	100	42.9	1	3.94	1	1	In	1	1A	NA	NA	1	1A	1	100	42.9	71.45	1	3.94	1	1	1	3	3	1	7	1	1A	1	1	1A	COC(=O)C=CC(=O)OC		1
Diphenylcyclopropenone	886-38-4	Inside	1	1	1	1	212-948-4	1	98.8	0	1	3.92	1	1	In	1	1A	NA	NA	1	1A	1	98.8	0	49.4	1	3.92	1	1	1	3	3	1	7	1	1A	1	1	1A	O=C1C(=C1C1C=CC=CC=1)C1C=CC=CC=1		1
EGDMA	97-90-5	Inside	1	1	1	1	202-617-2	1	87.3	12.4	1	535.43	1	1	In	1	1B	NA	NA	1	1B	1	87.3	12.4	49.85	1	535.43	1	1	1	1	3	1	5	1	1B	1	1	1B	CC(=C)C(=O)OCCOC(=O)C(C)=C		1
Ethylene diamine (free base)	107-15-3	Inside	1	1	1	1	203-486-6	0	3.4	0	1	265.7	1	1	In	1	1B	NA	NA	1	1B	0	3.4	0	1.7	1	265.70	1	1	1	1	0	1	2	1	1B	1	1	1B	NCCN		1
Eugenol	97-53-0	Inside	1	1	1	1	202-589-1	1	9.2	19.2	1	64.4	0	1	In	1	1B	1	1B	1	1B	1	9.2	19.2	14.2	1	64.40	0	1	1	2	1	1	4	1	1B	1	1	1B	COC1=CC(CC=C)=CC=C1O		1
Farnesol	4602-84-0	Inside	1	1	1	1	225-004-1	0	7.3	0	1	21	1	1	In	1	1B	1	1B	1	1B	0	7.3	0	3.65	1	21.00	1	1	1	2	0	1	3	1	1B	1	1	1B	CC(C)=CCCC(C)=CCCC(C)=CCO		1
Glycerol	56-81-5	Inside	0	0	0	0	200-289-5	0	0	2.1	0	#XL_EVAL_ERROR#	0	0	Out	0	NC	NA	NA	0	NC	0	0	2.1	1.05	0	Inf	0	0	0	0	0	NA	0	0	NC	0	0	NC	OC(CO)CO		0
Hydroquinone	123-31-9	Inside	1	1	1	1	204-617-8	1	83.3	51.1	1	2.13	1	1	In	1	1A	NA	NA	1	1B	1	83.3	51.1	67.2	1	2.13	1	1	1	3	3	1	7	1	1A	1	1	1A	OC1C=CC(O)=CC=1		1
2-Hydroxyethyl acrylate	818-61-1	Inside	1	1	1	1	212-454-9	1	92.6	88.9	1	10.8	1	0	Out	1	1A	NA	NA	1	1B	1	92.6	88.9	90.75	1	10.80	1	0	0	2	3	NA	5	1	Inconclusive	1	1	1B	C=CC(=O)OCCO		1
Iodocarb	55406-53-6	Inside	1	1	1	1	259-627-5	1	99.7	0	1	8.15	1	1	In	1	1A	NA	NA	1	1B	1	99.7	0	49.85	1	8.15	1	1	1	3	3	1	7	1	1A	1	1	1A	CCCCNC(=O)OCC#CI		1
Isoeugenol	97-54-1	Inside	1	1	1	1	227-678-2	1	89.3	10.7	0	#XL_EVAL_ERROR#	1	1	In	1	1A	1	1B	1	1A	1	89.3	10.7	50	0	Inf	1	1	1	0	3	1	4	1	1B	1	1	1B	CC=CC1C=C(OC)C(O)=CC=1		1
alpha-Isomethylionone	127-51-5	Inside	1	0	0	1	204-846-3	0	5.38	0.41	1	52.47	0	1	In	1	1B	0	NC	0	NC	0	5.38	0.41	2.895	1	52.47	0	1	1	2	0	1	3	1	1B	0	1	1B	CC(=CC1C(C)=CCCC1(C)C)C(C)=O		1
Isopropyl myristate	110-27-0	Inside	0	0	0	1	203-751-4	0	0.8	0	1	247.1	0	0	In	1	1B	NA	NA	0	NC	0	0.8	0	0.4	1	247.10	0	0	1	1	0	0	1	0	NC	0	1	1B	CCCCCCCCCCCCCC(=O)OC(C)C		1
Lactic acid	50-21-5	Inside	0	0	0	0	200-018-0	0	0	0.8	0	#XL_EVAL_ERROR#	0	0	In	0	NC	NA	NA	0	NC	0	0	0.8	0.4	0	Inf	0	0	1	0	0	0	0	0	NC	0	0	NC	CC(O)C(O)=O		0
Lauryl gallate	1166-52-5	Inside	1	1	1	1	214-620-6	1	90.9	8.7	1	2.02	1	1	In	1	1A	NA	NA	1	1A	1	90.9	8.7	49.8	1	2.02	1	1	1	3	3	1	7	1	1A	1	1	1A	CCCCCCCCCCCCOC(=O)C1C=C(O)C(O)=C(O)C=1		1
D-Limonene	5989-27-5	Inside	1	0	0	1	227-813-5	0	4.9	1.3	1	216.7	0	1	In	1	1B	NA	NA	0	NC	0	4.9	1.3	3.1	1	216.70	0	1	1	1	0	1	2	1	1B	0	1	1B	CC1CCC(CC=1)C(C)=C		1
Linalool	78-70-6	Inside	1	0	1	0	201-134-4	0	0	7.9	1	68.3	0	1	In	1	1B	NA	NA	1	1B	0	0	7.9	3.95	1	68.30	0	1	1	2	0	1	3	1	1B	0	1	1B	CC(C)=CCCC(C)(O)C=C		0
2-Methoxy-p-cresol	93-51-6	Inside	1	0	1	1	202-252-9	0	0	11.5	1	30.8	0	1	In	1	1B	NA	NA	1	1A	0	0	11.5	5.75	1	30.80	0	1	1	2	0	1	3	1	1B	0	1	1B	CC1C=C(OC)C(O)=CC=1		1
Methyl methacrylate	80-62-6	Inside	1	1	1	1	201-297-1	1	36.7	10	1	479.72	1	0	In	1	1B	NA	NA	1	1B	1	36.7	10	23.35	1	479.72	1	0	1	1	2	0	3	1	1B	1	1	1B	CC(=C)C(=O)OC		1
alpha-Methylcinnamaldehyde	101-39-3	Inside	1	1	1	1	202-938-8	1	10.4	28.8	1	40.3	1	1	In	1	1B	NA	NA	1	1B	1	10.4	28.8	19.6	1	40.30	1	1	1	2	1	1	4	1	1B	1	1	1B	CC(=CC1C=CC=CC=1)C=O		1
Metol	55-55-0	Inside	1	1	1	1	200-237-1	1	100	44.7	1	12.7	1	1	In	1	1A	NA	NA	1	1B	1	100	44.7	72.35	1	12.70	1	1	1	2	3	1	6	1	1A	1	1	1B	CNC1C=CC(O)=CC=1		1
2-Nitro-p-phenylenediamine	5307-14-2	Inside	1	1	1	1	226-164-5	1	93.3	0	1	276.7	1	1	In	1	1A	NA	NA	1	1A	1	93.3	0	46.65	1	276.70	1	1	1	1	3	1	5	1	1B	1	1	1B	NC1C=C(C(N)=CC=1)[N+]([O-])=O		1
Octanoic acid	124-07-2	Inside	0	0	0	1	204-677-5	0	0	0.9	1	158.7	0	0	In	0	NC	NA	NA	0	NC	0	0	0.9	0.45	1	158.70	0	0	1	1	0	0	1	0	NC	0	1	1B	CCCCCCCC(O)=O		1
OTNE	54464-57-2	Inside	1	0	0	0	259-174-3	0	<5.74	NA	1	21.08	0	1	In	1	1B	0	NC	0	NC	0	NA	NA	NA	1	21.08	0	1	1	2	NA	1	3	1	Inconclusive	0	1	1B	CC1(C)CCCC2CC(C)C(C)(CC1=2)C(C)=O		0
Pentachlorophenol	87-86-5	Inside	1	1	0	1	201-778-6	1	0	14.5	1	19.04	0	1	In	1	1B	NA	NA	0	NC	1	0	14.5	7.25	1	19.04	0	1	1	2	1	1	4	1	1B	1	1	1B	OC1C(Cl)=C(Cl)C(Cl)=C(Cl)C=1Cl		1
Perillaldehyde	2111-75-3	Inside	1	1	1	1	218-302-8	1	31.87	13.8	1	51.4	1	1	In	1	1B	1	1B	1	1B	1	31.87	13.8	22.835	1	51.40	1	1	1	2	2	1	5	1	1B	1	1	1B	CC(=C)C1CC=C(CC1)C=O		1
Propyl gallate	121-79-9	Inside	1	1	1	1	204-498-2	1	59.9	26.6	1	32.4	1	1	In	1	1A	NA	NA	1	1A	1	59.9	26.6	43.25	1	32.40	1	1	1	2	3	1	6	1	1A	1	1	1B	CCCOC(=O)C1=CC(O)=C(O)C(O)=C1		1
Resorcinol	108-46-3	Inside	1	0	1	1	203-585-2	0	1.6	0	1	201.5	0	1	In	1	1B	NA	NA	1	1B	0	1.6	0	0.8	1	201.50	0	1	1	1	0	1	2	1	1B	0	1	1B	OC1=CC(O)=CC=C1		1
Triethanolamine	102-71-6	Inside	0	0	0	1	203-049-8	0	0	3.1	1	1718.3	0	0	In	0	NC	NA	NA	0	NC	0	0	3.1	1.55	1	1718.30	0	0	1	1	0	0	1	0	NC	0	1	1B	OCCN(CCO)CCO		1
Vanillin	121-33-5	Inside	0	0	0	1	204-465-2	0	3.2	0	0	#XL_EVAL_ERROR#	0	1	In	0	NC	NA	NA	0	NC	0	3.2	0	1.6	0	Inf	0	1	1	0	0	1	1	0	NC	0	0	NC	COC1=CC(C=O)=CC=C1O		1

## Sheet: EV Multiclass HPPT Predictions
	RowID	CASRN	Original_SMILES	Canonical_QSARr	InChI_Code_QSARr	InChI Key_QSARr	Curated.name	EC	dpra_call*	dpra_pC*	dpra_pK*	hclat_call*	hclat_mit*	ks_call*	insilico_call*	insilico_ad*	reference_llna_call	reference_llna_potency	reference_hppt_call	Original Outcome	reference_basketter_call	reference_basketter_potency	DPRA Call Input	DPRA %-C Depletion Input	DPRA %-K Depletion Input	DPRA Mean (Calculated)	h-CLAT Call Input	h-CLAT MIT Input	Keratinosens(TM) Call Input	In Silico Call Input	In Silico Applicability Domain Input	DA ITS h-CLAT Score	DA ITS DPRA Score	DA ITS in Silico Score	DA ITS Total Score	DA ITS Call	DA ITS Potency	DA 2o3 Call	DA KE 3/1 STS Call	DA KE 3/1 STS Potency	Applicability_Domain	Orig_outcome_bin	Pred_outcome_bin
0	1	100-52-7	O=CC1C=CC=CC=1	O=CC1C=CC=CC=1	InChI=1S/C7H6O/c8-6-7-4-2-1-3-5-7/h1-6H	HUMNYLRZRPPJDN-UHFFFAOYSA-N	Benzaldehyde	202-860-4	0	7.2	0	1	259.9	1	0	Out	NA	NA	1	2	NA	NA	0	7.2	0	3.6	1	259.90	1	0	0	1	0	NA	1	Inconclusive	Inconclusive	1	1	1B	Inside	2	1
1	2	122-57-6	CC(=O)C=CC1C=CC=CC=1	CC(=O)C=CC1C=CC=CC=1	InChI=1S/C10H10O/c1-9(11)7-8-10-5-3-2-4-6-10/h2-8H,1H3	BWHOZHOGCMHOBV-UHFFFAOYSA-N	Benzylidene acetone	204-555-1	1	94.67731204	1.5	1	25.79961284	1	1	In	1	NA	1	2	NA	NA	1	94.67731204	1.5	48.08865602	1	25.80	1	1	1	2	3	1	6	1	1A	1	1	1B	Inside	2	1
2	3	6485-40-1	CC1=CC[C@H](CC1=O)C(C)=C	CC1=CCC(CC1=O)C(C)=C	InChI=1S/C10H14O/c1-7(2)9-5-4-8(3)10(11)6-9/h4,9H,1,5-6H2,2-3H3	ULDHMXUKGWMISQ-UHFFFAOYSA-N	L-Carvone	229-352-5	1	25.1	0.6	1	95	1	1	In	1	1B	1	1	1	1B	1	25.1	0.6	12.85	1	95.00	1	1	1	2	1	1	4	1	1B	1	1	1B	Inside	1	1
3	4	141-05-9	CCOC(=O)C=CC(=O)OCC	CCOC(=O)C=CC(=O)OCC	InChI=1S/C8H12O4/c1-3-11-7(9)5-6-8(10)12-4-2/h5-6H,3-4H2,1-2H3	IEPRKVQEAMIZSS-UHFFFAOYSA-N	Diethyl maleate	205-451-9	1	100	85.5	1	64	1	1	In	1	1B	1	2	1	1A	1	100	85.5	92.75	1	64.00	1	1	1	2	3	1	6	1	1A	1	1	1B	Inside	2	2
4	5	97-53-0	COC1=CC(CC=C)=CC=C1O	COC1=CC(CC=C)=CC=C1O	InChI=1S/C10H12O2/c1-3-4-8-5-6-9(11)10(7-8)12-2/h3,5-7,11H,1,4H2,2H3	RRAFCDWBNXTKKO-UHFFFAOYSA-N	Eugenol	202-589-1	1	9.2	19.2	1	64.4	0	1	In	1	1B	1	1	1	1B	1	9.2	19.2	14.2	1	64.40	0	1	1	2	1	1	4	1	1B	1	1	1B	Inside	1	1
5	6	4602-84-0	CC(C)=CCCC(C)=CCCC(C)=CCO	CC(C)=CCCC(C)=CCCC(C)=CCO	InChI=1S/C15H26O/c1-13(2)7-5-8-14(3)9-6-10-15(4)11-12-16/h7,9,11,16H,5-6,8,10,12H2,1-4H3	CRDAMVZIKSXKFV-UHFFFAOYSA-N	Farnesol	225-004-1	0	7.3	0	1	21	1	1	In	1	1B	1	1	1	1B	0	7.3	0	3.65	1	21.00	1	1	1	2	0	1	3	1	1B	1	1	1B	Inside	1	1
6	7	39236-46-9	OCN1C(NC(=O)NCNC(=O)NC2C(=O)NC(=O)N2CO)C(=O)NC1=O	OCN1C(NC(=O)NCNC(=O)NC2C(=O)NC(=O)N2CO)C(=O)NC1=O	InChI=1S/C11H16N8O8/c20-2-18-4(6(22)16-10(18)26)14-8(24)12-1-13-9(25)15-5-7(23)17-11(27)19(5)3-21/h4-5,20-21H,1-3H2,(H2,12,14,24)(H2,13,15,25)(H,16,22,26)(H,17,23,27)	ZCTXEAQXZGPWFG-UHFFFAOYSA-N	Imidazolidinyl urea	254-372-6	1	52.3	1.3	1	39.3	1	1	In	1	1B	1	1	1	1B	1	52.3	1.3	26.8	1	39.30	1	1	1	2	2	1	5	1	1B	1	1	1B	Outside	1	2
7	8	68683-20-5	CC(C)C1CC=C(CC=1)CCOC=O	CC(C)C1CC=C(CC=1)CCOC=O	InChI=1S/C12H18O2/c1-10(2)12-5-3-11(4-6-12)7-8-14-9-13/h3,6,9-10H,4-5,7-8H2,1-2H3	VQKSHQQZPYHYOS-UHFFFAOYSA-N	Isobergamate	272-066-0	1	8.76	8.25	1	357.1	1	1	In	NA	NA	1	1	1	NA	1	8.76	8.25	8.505	1	357.10	1	1	1	1	1	1	3	1	1B	1	1	1B	Inside	1	1
8	9	97-54-1	CC=CC1C=C(OC)C(O)=CC=1	CC=CC1C=C(OC)C(O)=CC=1	InChI=1S/C10H12O2/c1-3-4-8-5-6-9(11)10(7-8)12-2/h3-7,11H,1-2H3	BJIOGJUNALELMI-UHFFFAOYSA-N	Isoeugenol	227-678-2	1	89.3	10.7	0	#XL_EVAL_ERROR#	1	1	In	1	1A	1	1	1	1A	1	89.3	10.7	50	0	Inf	1	1	1	0	3	1	4	1	1B	1	1	1B	Inside	1	1
9	10	127-51-5	CC(=CC1C(C)=CCCC1(C)C)C(C)=O	CC(=CC1C(C)=CCCC1(C)C)C(C)=O	InChI=1S/C14H22O/c1-10-7-6-8-14(4,5)13(10)9-11(2)12(3)15/h7,9,13H,6,8H2,1-5H3	JRJBVWJSTHECJK-UHFFFAOYSA-N	alpha-Isomethylionone	204-846-3	0	5.38	0.41	1	52.47	0	1	In	1	1B	0	0	0	NC	0	5.38	0.41	2.895	1	52.47	0	1	1	2	0	1	3	1	1B	0	1	1B	Inside	0	1
10	12	80-54-6	CC(CC1=CC=C(C=C1)C(C)(C)C)C=O	CC(CC1=CC=C(C=C1)C(C)(C)C)C=O	InChI=1S/C14H20O/c1-11(10-15)9-12-5-7-13(8-6-12)14(2,3)4/h5-8,10-11H,9H2,1-4H3	SDQFDHOLCGWZPU-UHFFFAOYSA-N	Lilial	201-289-8	1	14	0.7	1	44.6	0	1	In	1	1B	1	1	1	1B	1	14	0.7	7.35	1	44.60	0	1	1	2	1	1	4	1	1B	1	1	1B	Inside	1	1
11	13	1405-10-3	NC1C(OC2C(CO)OC(OC3C(OC4OC(CN)C(O)C(O)C4N)C(N)CC(N)C3O)C2O)OC(CN)C(O)C1O.OS(O)(=O)=O	NC1C(OC2C(CO)OC(OC3C(OC4OC(CN)C(O)C(O)C4N)C(N)CC(N)C3O)C2O)OC(CN)C(O)C1O	InChI=1S/C23H46N6O13/c24-2-7-13(32)15(34)10(28)21(37-7)40-18-6(27)1-5(26)12(31)20(18)42-23-17(36)19(9(4-30)39-23)41-22-11(29)16(35)14(33)8(3-25)38-22/h5-23,30-36H,1-4,24-29H2	PGBHMTALBVVCIT-UHFFFAOYSA-N	Neomycin sulfate	215-773-1	NA	-66.3	3.1	1	429.1	0	1	In	NA	NA	1	1	1	NA	NA	-66.3	3.1	1.55	1	429.10	0	1	1	1	0	1	2	1	1B	Inconclusive	1	1B	Inside	1	0
12	14	54464-57-2	CC1(C)CCCC2CC(C)C(C)(CC1=2)C(C)=O	CC1(C)CCCC2CC(C)C(C)(CC1=2)C(C)=O	InChI=1S/C16H26O/c1-11-9-13-7-6-8-15(3,4)14(13)10-16(11,5)12(2)17/h11H,6-10H2,1-5H3	FVUGZKDGWGKCFE-UHFFFAOYSA-N	OTNE	259-174-3	0	<5.74	NA	1	21.08	0	1	In	1	1B	0	0	0	NC	0	NA	NA	NA	1	21.08	0	1	1	2	NA	1	3	1	Inconclusive	0	1	1B	Inside	0	0
13	15	2111-75-3	CC(=C)C1CC=C(CC1)C=O	CC(=C)C1CC=C(CC1)C=O	InChI=1S/C10H14O/c1-8(2)10-5-3-9(7-11)4-6-10/h3,7,10H,1,4-6H2,2H3	RUMOYJJNUMEFDD-UHFFFAOYSA-N	Perillaldehyde	218-302-8	1	31.87	13.8	1	51.4	1	1	In	1	1B	1	1	1	1B	1	31.87	13.8	22.835	1	51.40	1	1	1	2	2	1	5	1	1B	1	1	1B	Inside	1	1

## Sheet: EV Multiclass Basketter Pred
	RowID	CASRN	Original_SMILES	Canonical_QSARr	InChI_Code_QSARr	InChI Key_QSARr	Curated.name	EC	dpra_call*	dpra_pC*	dpra_pK*	hclat_call*	hclat_mit*	ks_call*	insilico_call*	insilico_ad*	reference_llna_call	reference_llna_potency	reference_hppt_call	reference_hppt_potency	reference_basketter_call	Original Outcome	DPRA Call Input	DPRA %-C Depletion Input	DPRA %-K Depletion Input	DPRA Mean (Calculated)	h-CLAT Call Input	h-CLAT MIT Input	Keratinosens(TM) Call Input	In Silico Call Input	In Silico Applicability Domain Input	DA ITS h-CLAT Score	DA ITS DPRA Score	DA ITS in Silico Score	DA ITS Total Score	DA ITS Call	DA ITS Potency	DA 2o3 Call	DA KE 3/1 STS Call	DA KE 3/1 STS Potency	Applicability_Domain	Orig_outcome_bin	Pred_outcome_bin
0	1	514-10-3	CC(C)C1CCC2C(C=1)=CCC1C(C)(CCCC21C)C(O)=O	CC(C)C1CCC2C(C=1)=CCC1C(C)(CCCC21C)C(O)=O	InChI=1S/C20H30O2/c1-13(2)14-6-8-16-15(12-14)7-9-17-19(16,3)10-5-11-20(17,4)18(21)22/h7,12-13,16-17H,5-6,8-11H2,1-4H3,(H,21,22)	RSWGJHLUYNHPMX-UHFFFAOYSA-N	Abietic acid	208-178-3	1	99.9	16.3	0	#XL_EVAL_ERROR#	1	1	In	1	1B	NA	NA	1	1	1	99.9	16.3	58.1	0	Inf	1	1	1	0	3	1	4	1	1B	1	1	1B	Inside	1	0
1	2	7493-74-5	C=CCOC(=O)COC1C=CC=CC=1	C=CCOC(=O)COC1C=CC=CC=1	InChI=1S/C11H12O3/c1-2-8-13-11(12)9-14-10-6-4-3-5-7-10/h2-7H,1,8-9H2	VUFZVGQUAVDKMC-UHFFFAOYSA-N	Allyl phenoxyacetate	231-335-2	0	0.61	4.08	0	#XL_EVAL_ERROR#	1	1	In	1	1B	NA	NA	1	1	0	0.61	4.08	2.345	0	Inf	1	1	1	0	0	1	1	0	NC	0	0	NC	Inside	1	1
2	3	95-55-6	NC1=CC=CC=C1O	NC1=CC=CC=C1O	InChI=1S/C6H7NO/c7-5-3-1-2-4-6(5)8/h1-4,8H,7H2	CDAWCLOXVUBKRW-UHFFFAOYSA-N	2-Aminophenol	202-431-1	1	96.2	18.1	1	1.1	1	1	In	1	1A	NA	NA	1	2	1	96.2	18.1	57.15	1	1.10	1	1	1	3	3	1	7	1	1A	1	1	1A	Inside	2	2
3	4	122-40-7	CCCCCC(C=O)=CC1C=CC=CC=1	CCCCCC(C=O)=CC1C=CC=CC=1	InChI=1S/C14H18O/c1-2-3-5-10-14(12-15)11-13-8-6-4-7-9-13/h4,6-9,11-12H,2-3,5,10H2,1H3	HMKKIXGYKWDQSV-UHFFFAOYSA-N	alpha-Amylcinnamaldehyde	204-541-5	0	0.6	3.9	1	25.94	1	1	In	1	1B	NA	NA	1	1	0	0.6	3.9	2.25	1	25.94	1	1	1	2	0	1	3	1	1B	1	1	1B	Inside	1	1
4	5	101-85-9	CCCCCC(CO)=CC1C=CC=CC=1	CCCCCC(CO)=CC1C=CC=CC=1	InChI=1S/C14H20O/c1-2-3-5-10-14(12-15)11-13-8-6-4-7-9-13/h4,6-9,11,15H,2-3,5,10,12H2,1H3	LIPHCKNQPJXUQF-UHFFFAOYSA-N	alpha-Amylcinnamic alcohol	202-982-8	0	5	0	1	17.7	0	1	In	1	1B	NA	NA	1	1	0	5	0	2.5	1	17.70	0	1	1	2	0	1	3	1	1B	0	1	1B	Inside	1	1
5	6	104-46-1	CC=CC1=CC=C(C=C1)OC	CC=CC1=CC=C(C=C1)OC	InChI=1S/C10H12O/c1-3-4-9-5-7-10(11-2)8-6-9/h3-8H,1-2H3	RUVINXPYWBROJD-UHFFFAOYSA-N	Anethole	203-205-5	0	0	9.6	1	96.39	0	1	In	1	NA	NA	NA	0	0	0	0	9.6	4.8	1	96.39	0	1	1	2	0	1	3	1	1B	0	1	1B	Inside	0	1
6	7	105-13-5	COC1=CC=CC=C1CO	COC1=CC=CC=C1CO	InChI=1S/C8H10O2/c1-10-8-5-3-2-4-7(8)6-9/h2-5,9H,6H2,1H3	WYLYBQSHRJMURN-UHFFFAOYSA-N	Anisyl alcohol	203-273-6	0	1	NA	1	822.2	0	0	Out	1	1B	NA	NA	0	0	0	1	NA	NA	1	822.20	0	0	0	1	0	NA	1	Inconclusive	Inconclusive	0	1	1B	Inside	0	1
7	8	5462-06-6	COC1C=CC(CC(C)C=O)=CC=1	COC1C=CC(CC(C)C=O)=CC=1	InChI=1S/C11H14O2/c1-9(8-12)7-10-3-5-11(13-2)6-4-10/h3-6,8-9H,7H2,1-2H3	VLFBSPUPYFTTNF-UHFFFAOYSA-N	2-(p-Anisyl)propanal	226-749-5	0	8.96	0	1	71	1	1	In	1	1B	NA	NA	1	1	0	8.96	0	4.48	1	71.00	1	1	1	2	0	1	3	1	1B	1	1	1B	Inside	1	1
8	9	1675-54-3	CC(C)(C1C=CC(=CC=1)OCC1CO1)C1C=CC(=CC=1)OCC1CO1	CC(C)(C1C=CC(=CC=1)OCC1CO1)C1C=CC(=CC=1)OCC1CO1	InChI=1S/C21H24O4/c1-21(2,15-3-7-17(8-4-15)22-11-19-13-24-19)16-5-9-18(10-6-16)23-12-20-14-25-20/h3-10,19-20H,11-14H2,1-2H3	LCFVJGUPQDGYKZ-UHFFFAOYSA-N	BADGE	216-823-5	1	42.5	1.1	1	18.27	1	1	In	1	1A	NA	NA	1	1	1	42.5	1.1	21.8	1	18.27	1	1	1	2	1	1	4	1	1B	1	1	1B	Inside	1	0
9	10	2634-33-5	O=C1NSC2=CC=CC=C21	O=C1NSC2=CC=CC=C21	InChI=1S/C7H5NOS/c9-7-5-3-1-2-4-6(5)10-8-7/h1-4H,(H,8,9)	DMSMPAJRVJJAGA-UHFFFAOYSA-N	1,2-Benzisothiazol-3(2H)-one	220-120-9	1	97.7	9.7	1	0.55	1	1	In	1	1B	NA	NA	1	2	1	97.7	9.7	53.7	1	0.55	1	1	1	3	3	1	7	1	1A	1	1	1A	Inside	2	2
10	11	103-41-3	O=C(C=CC1C=CC=CC=1)OCC1C=CC=CC=1	O=C(C=CC1C=CC=CC=1)OCC1C=CC=CC=1	InChI=1S/C16H14O2/c17-16(12-11-14-7-3-1-4-8-14)18-13-15-9-5-2-6-10-15/h1-12H,13H2	NGHOLYJTSCBCGC-UHFFFAOYSA-N	Benzyl cinnamate	203-109-3	0	2.18	3.24	0	#XL_EVAL_ERROR#	1	1	In	1	1B	NA	NA	1	1	0	2.18	3.24	2.71	0	Inf	1	1	1	0	0	1	1	0	NC	0	0	NC	Inside	1	1
11	12	118-58-1	OC1=CC=CC=C1C(=O)OCC1C=CC=CC=1	OC1=CC=CC=C1C(=O)OCC1C=CC=CC=1	InChI=1S/C14H12O3/c15-13-9-5-4-8-12(13)14(16)17-10-11-6-2-1-3-7-11/h1-9,15H,10H2	ZCTQGTTXIYCGGC-UHFFFAOYSA-N	Benzyl salicylate	204-262-9	0	3.8	1.5	0	#XL_EVAL_ERROR#	1	1	In	1	1B	NA	NA	0	0	0	3.8	1.5	2.65	0	Inf	1	1	1	0	0	1	1	0	NC	0	0	NC	Inside	0	1
12	13	18127-01-0	CC(C)(C)C1=CC=C(CCC=O)C=C1	CC(C)(C)C1=CC=C(CCC=O)C=C1	InChI=1S/C13H18O/c1-13(2,3)12-8-6-11(7-9-12)5-4-10-14/h6-10H,4-5H2,1-3H3	FZJUFJKVIYFBSY-UHFFFAOYSA-N	Bourgeonal	242-016-2	1	17.65	0.97	1	27.16	0	1	In	1	1B	NA	NA	1	1	1	17.65	0.97	9.31	1	27.16	0	1	1	2	1	1	4	1	1B	1	1	1B	Inside	1	1
13	14	35691-65-7	N#CCCC(Br)(CBr)C#N	N#CCCC(Br)(CBr)C#N	InChI=1S/C6H6Br2N2/c7-4-6(8,5-10)2-1-3-9/h1-2,4H2	DHVLDKHFGIVEIP-UHFFFAOYSA-N	Bromothalonil	252-681-0	1	100	28.6	1	9.42	1	1	In	1	1A	NA	NA	1	2	1	100	28.6	64.3	1	9.42	1	1	1	3	3	1	7	1	1A	1	1	1A	Outside	2	2
14	15	71-36-3	CCCCO	CCCCO	InChI=1S/C4H10O/c1-2-3-4-5/h5H,2-4H2,1H3	LRHPLDYGYMQRHN-UHFFFAOYSA-N	Butan-1-ol	200-751-6	0	0	1.2	0	#XL_EVAL_ERROR#	0	0	Out	0	NC	NA	NA	0	0	0	0	1.2	0.6	0	Inf	0	0	0	0	0	NA	0	0	NC	0	0	NC	Inside	0	1
15	16	6485-40-1	CC1=CC[C@H](CC1=O)C(C)=C	CC1=CCC(CC1=O)C(C)=C	InChI=1S/C10H14O/c1-7(2)9-5-4-8(3)10(11)6-9/h4,9H,1,5-6H2,2-3H3	ULDHMXUKGWMISQ-UHFFFAOYSA-N	L-Carvone	229-352-5	1	25.1	0.6	1	95	1	1	In	1	1B	1	1B	1	1	1	25.1	0.6	12.85	1	95.00	1	1	1	2	1	1	4	1	1B	1	1	1B	Inside	1	1
16	17	5392-40-5	CC(C)=CCCC(C)=CC=O	CC(C)=CCCC(C)=CC=O	InChI=1S/C10H16O/c1-9(2)5-4-6-10(3)7-8-11/h5,7-8H,4,6H2,1-3H3	WTEVQBCEXWBHNA-UHFFFAOYSA-N	Citral	226-394-6	1	85.7	16.9	1	8.41	1	1	In	1	1B	1	NA	1	1	1	85.7	16.9	51.3	1	8.41	1	1	1	3	3	1	7	1	1A	1	1	1A	Inside	1	1
17	18	134-62-3	CC1C=CC=C(C=1)C(=O)N(CC)CC	CC1C=CC=C(C=1)C(=O)N(CC)CC	InChI=1S/C12H17NO/c1-4-13(5-2)12(14)11-8-6-7-10(3)9-11/h6-9H,4-5H2,1-3H3	MMOXZBCLCQITDF-UHFFFAOYSA-N	DEET	205-149-7	0	6.7	0.6	0	#XL_EVAL_ERROR#	0	1	In	0	NC	NA	NA	0	0	0	6.7	0.6	3.65	0	Inf	0	1	1	0	0	1	1	0	NC	0	0	NC	Inside	0	1
18	19	615-50-9	CC1=CC(N)=CC=C1N.OS(O)(=O)=O	CC1=CC(N)=CC=C1N	InChI=1S/C7H10N2/c1-5-4-6(8)2-3-7(5)9/h2-4H,8-9H2,1H3	OBCSAIDCZQSFQH-UHFFFAOYSA-N	2,5-Diaminotoluene sulfate	210-431-8	1	78.4	15	1	40	1	1	In	1	1A	NA	NA	1	2	1	78.4	15	46.7	1	40.00	1	1	1	2	3	1	6	1	1A	1	1	1B	Inside	2	2
19	20	103-50-4	C(OCC1C=CC=CC=1)C1C=CC=CC=1	C(OCC1C=CC=CC=1)C1C=CC=CC=1	InChI=1S/C14H14O/c1-3-7-13(8-4-1)11-15-12-14-9-5-2-6-10-14/h1-10H,11-12H2	MHDVGSVTJDSBDK-UHFFFAOYSA-N	Dibenzyl ether	203-118-2	0	11.38	0	1	65.83	1	1	In	1	1B	NA	NA	1	1	0	11.38	0	5.69	1	65.83	1	1	1	2	0	1	3	1	1B	1	1	1B	Inside	1	1
20	21	141-05-9	CCOC(=O)C=CC(=O)OCC	CCOC(=O)C=CC(=O)OCC	InChI=1S/C8H12O4/c1-3-11-7(9)5-6-8(10)12-4-2/h5-6H,3-4H2,1-2H3	IEPRKVQEAMIZSS-UHFFFAOYSA-N	Diethyl maleate	205-451-9	1	100	85.5	1	64	1	1	In	1	1B	1	1A	1	2	1	100	85.5	92.75	1	64.00	1	1	1	2	3	1	6	1	1A	1	1	1B	Inside	2	2
21	22	84-66-2	CCOC(=O)C1=CC=CC=C1C(=O)OCC	CCOC(=O)C1=CC=CC=C1C(=O)OCC	InChI=1S/C12H14O4/c1-3-15-11(13)9-7-5-6-8-10(9)12(14)16-4-2/h5-8H,3-4H2,1-2H3	FLKPEMZONWLCSK-UHFFFAOYSA-N	Diethyl phthalate	201-550-6	0	0.8	0	1	296.6	0	0	In	0	NC	NA	NA	0	0	0	0.8	0	0.4	1	296.60	0	0	1	1	0	0	1	0	NC	0	1	1B	Inside	0	1
22	23	624-49-7	COC(=O)C=CC(=O)OC	COC(=O)C=CC(=O)OC	InChI=1S/C6H8O4/c1-9-5(7)3-4-6(8)10-2/h3-4H,1-2H3	LDCRTTXIJACKKU-UHFFFAOYSA-N	Dimethyl fumarate	210-849-0	1	100	42.9	1	3.94	1	1	In	1	1A	NA	NA	1	2	1	100	42.9	71.45	1	3.94	1	1	1	3	3	1	7	1	1A	1	1	1A	Inside	2	2
23	24	109-55-7	CN(C)CCCN	CN(C)CCCN	InChI=1S/C5H14N2/c1-7(2)5-3-4-6/h3-6H2,1-2H3	IUNMPGNGSSIWFP-UHFFFAOYSA-N	3-(Dimethylamino)propylamine	203-680-9	0	10.2	0	1	82.1	1	1	In	1	1B	NA	NA	1	2	0	10.2	0	5.1	1	82.10	1	1	1	2	0	1	3	1	1B	1	1	1B	Inside	2	1
24	25	886-38-4	O=C1C(=C1C1C=CC=CC=1)C1C=CC=CC=1	O=C1C(=C1C1C=CC=CC=1)C1C=CC=CC=1	InChI=1S/C15H10O/c16-15-13(11-7-3-1-4-8-11)14(15)12-9-5-2-6-10-12/h1-10H	HCIBTBXNLVOFER-UHFFFAOYSA-N	Diphenylcyclopropenone	212-948-4	1	98.8	0	1	3.92	1	1	In	1	1A	NA	NA	1	2	1	98.8	0	49.4	1	3.92	1	1	1	3	3	1	7	1	1A	1	1	1A	Inside	2	1
25	26	97-90-5	CC(=C)C(=O)OCCOC(=O)C(C)=C	CC(=C)C(=O)OCCOC(=O)C(C)=C	InChI=1S/C10H14O4/c1-7(2)9(11)13-5-6-14-10(12)8(3)4/h1,3,5-6H2,2,4H3	STVZJERGLQHEKB-UHFFFAOYSA-N	EGDMA	202-617-2	1	87.3	12.4	1	535.43	1	1	In	1	1B	NA	NA	1	1	1	87.3	12.4	49.85	1	535.43	1	1	1	1	3	1	5	1	1B	1	1	1B	Inside	1	1
26	27	107-15-3	NCCN	NCCN	InChI=1S/C2H8N2/c3-1-2-4/h1-4H2	PIICEJLVQHRZGT-UHFFFAOYSA-N	Ethylene diamine (free base)	203-486-6	0	3.4	0	1	265.7	1	1	In	1	1B	NA	NA	1	1	0	3.4	0	1.7	1	265.70	1	1	1	1	0	1	2	1	1B	1	1	1B	Inside	1	2
27	28	97-53-0	COC1=CC(CC=C)=CC=C1O	COC1=CC(CC=C)=CC=C1O	InChI=1S/C10H12O2/c1-3-4-8-5-6-9(11)10(7-8)12-2/h3,5-7,11H,1,4H2,2H3	RRAFCDWBNXTKKO-UHFFFAOYSA-N	Eugenol	202-589-1	1	9.2	19.2	1	64.4	0	1	In	1	1B	1	1B	1	1	1	9.2	19.2	14.2	1	64.40	0	1	1	2	1	1	4	1	1B	1	1	1B	Inside	1	1
28	29	4602-84-0	CC(C)=CCCC(C)=CCCC(C)=CCO	CC(C)=CCCC(C)=CCCC(C)=CCO	InChI=1S/C15H26O/c1-13(2)7-5-8-14(3)9-6-10-15(4)11-12-16/h7,9,11,16H,5-6,8,10,12H2,1-4H3	CRDAMVZIKSXKFV-UHFFFAOYSA-N	Farnesol	225-004-1	0	7.3	0	1	21	1	1	In	1	1B	1	1B	1	1	0	7.3	0	3.65	1	21.00	1	1	1	2	0	1	3	1	1B	1	1	1B	Inside	1	1
29	30	56-81-5	OC(CO)CO	OC(CO)CO	InChI=1S/C3H8O3/c4-1-3(6)2-5/h3-6H,1-2H2	PEDCQBHIVMGVHV-UHFFFAOYSA-N	Glycerol	200-289-5	0	0	2.1	0	#XL_EVAL_ERROR#	0	0	Out	0	NC	NA	NA	0	0	0	0	2.1	1.05	0	Inf	0	0	0	0	0	NA	0	0	NC	0	0	NC	Inside	0	2
30	31	1205-17-0	CC(CC1C=C2OCOC2=CC=1)C=O	CC(CC1C=C2OCOC2=CC=1)C=O	InChI=1S/C11H12O3/c1-8(6-12)4-9-2-3-10-11(5-9)14-7-13-10/h2-3,5-6,8H,4,7H2,1H3	BOPPSUHPZARXTH-UHFFFAOYSA-N	Helional	214-881-6	1	44.85	3.74	1	93.05	1	1	In	1	1B	NA	NA	0	0	1	44.85	3.74	24.295	1	93.05	1	1	1	2	2	1	5	1	1B	1	1	1B	Inside	0	1
31	32	101-86-0	CCCCCCC(C=O)=CC1C=CC=CC=1	CCCCCCC(C=O)=CC1C=CC=CC=1	InChI=1S/C15H20O/c1-2-3-4-6-11-15(13-16)12-14-9-7-5-8-10-14/h5,7-10,12-13H,2-4,6,11H2,1H3	GUUHFMWKWLOQMM-UHFFFAOYSA-N	alpha-Hexylcinnamaldehyde	202-983-3	0	0	0	0	#XL_EVAL_ERROR#	1	1	In	1	1B	NA	NA	0	0	0	0	0	0	0	Inf	1	1	1	0	0	1	1	0	NC	0	0	NC	Inside	0	1
32	33	123-31-9	OC1C=CC(O)=CC=1	OC1C=CC(O)=CC=1	InChI=1S/C6H6O2/c7-5-1-2-6(8)4-3-5/h1-4,7-8H	QIGBRXMKCJKVMJ-UHFFFAOYSA-N	Hydroquinone	204-617-8	1	83.3	51.1	1	2.13	1	1	In	1	1A	NA	NA	1	1	1	83.3	51.1	67.2	1	2.13	1	1	1	3	3	1	7	1	1A	1	1	1A	Inside	1	2
33	34	818-61-1	C=CC(=O)OCCO	C=CC(=O)OCCO	InChI=1S/C5H8O3/c1-2-5(7)8-4-3-6/h2,6H,1,3-4H2	OMIGHNLMNHATMP-UHFFFAOYSA-N	2-Hydroxyethyl acrylate	212-454-9	1	92.6	88.9	1	10.8	1	0	Out	1	1A	NA	NA	1	1	1	92.6	88.9	90.75	1	10.80	1	0	0	2	3	NA	5	1	Inconclusive	1	1	1B	Inside	1	2
34	35	39236-46-9	OCN1C(NC(=O)NCNC(=O)NC2C(=O)NC(=O)N2CO)C(=O)NC1=O	OCN1C(NC(=O)NCNC(=O)NC2C(=O)NC(=O)N2CO)C(=O)NC1=O	InChI=1S/C11H16N8O8/c20-2-18-4(6(22)16-10(18)26)14-8(24)12-1-13-9(25)15-5-7(23)17-11(27)19(5)3-21/h4-5,20-21H,1-3H2,(H2,12,14,24)(H2,13,15,25)(H,16,22,26)(H,17,23,27)	ZCTXEAQXZGPWFG-UHFFFAOYSA-N	Imidazolidinyl urea	254-372-6	1	52.3	1.3	1	39.3	1	1	In	1	1B	1	1B	1	1	1	52.3	1.3	26.8	1	39.30	1	1	1	2	2	1	5	1	1B	1	1	1B	Outside	1	2
35	36	55406-53-6	CCCCNC(=O)OCC#CI	CCCCNC(=O)OCC#CI	InChI=1S/C8H12INO2/c1-2-3-6-10-8(11)12-7-4-5-9/h2-3,6-7H2,1H3,(H,10,11)	WYVVKGNFXHOCQV-UHFFFAOYSA-N	Iodocarb	259-627-5	1	99.7	0	1	8.15	1	1	In	1	1A	NA	NA	1	1	1	99.7	0	49.85	1	8.15	1	1	1	3	3	1	7	1	1A	1	1	1A	Outside	1	2
36	37	6658-48-6	CC(C)CC1C=CC(CC(C)C=O)=CC=1	CC(C)CC1C=CC(CC(C)C=O)=CC=1	InChI=1S/C14H20O/c1-11(2)8-13-4-6-14(7-5-13)9-12(3)10-15/h4-7,10-12H,8-9H2,1-3H3	YLIXVKUWWOQREC-UHFFFAOYSA-N	p-Isobutyl-alpha-methylhydrocinnamaldehyde	229-695-0	0	2.73	0	1	71.8	0	1	In	1	1B	NA	NA	1	1	0	2.73	0	1.365	1	71.80	0	1	1	2	0	1	3	1	1B	0	1	1B	Inside	1	1
37	38	97-54-1	CC=CC1C=C(OC)C(O)=CC=1	CC=CC1C=C(OC)C(O)=CC=1	InChI=1S/C10H12O2/c1-3-4-8-5-6-9(11)10(7-8)12-2/h3-7,11H,1-2H3	BJIOGJUNALELMI-UHFFFAOYSA-N	Isoeugenol	227-678-2	1	89.3	10.7	0	#XL_EVAL_ERROR#	1	1	In	1	1A	1	1B	1	2	1	89.3	10.7	50	0	Inf	1	1	1	0	3	1	4	1	1B	1	1	1B	Inside	2	1
38	39	127-51-5	CC(=CC1C(C)=CCCC1(C)C)C(C)=O	CC(=CC1C(C)=CCCC1(C)C)C(C)=O	InChI=1S/C14H22O/c1-10-7-6-8-14(4,5)13(10)9-11(2)12(3)15/h7,9,13H,6,8H2,1-5H3	JRJBVWJSTHECJK-UHFFFAOYSA-N	alpha-Isomethylionone	204-846-3	0	5.38	0.41	1	52.47	0	1	In	1	1B	0	NC	0	0	0	5.38	0.41	2.895	1	52.47	0	1	1	2	0	1	3	1	1B	0	1	1B	Inside	0	1
39	40	67-63-0	CC(C)O	CC(C)O	InChI=1S/C3H8O/c1-3(2)4/h3-4H,1-2H3	KFZMGEQAYNKOFK-UHFFFAOYSA-N	Isopropanol	200-661-7	0	0	0.5	0	#XL_EVAL_ERROR#	0	0	Out	0	NC	NA	NA	0	0	0	0	0.5	0.25	0	Inf	0	0	0	0	0	NA	0	0	NC	0	0	NC	Inside	0	0
40	41	110-27-0	CCCCCCCCCCCCCC(=O)OC(C)C	CCCCCCCCCCCCCC(=O)OC(C)C	InChI=1S/C17H34O2/c1-4-5-6-7-8-9-10-11-12-13-14-15-17(18)19-16(2)3/h16H,4-15H2,1-3H3	AXISYYRBXTVTFY-UHFFFAOYSA-N	Isopropyl myristate	203-751-4	0	0.8	0	1	247.1	0	0	In	1	1B	NA	NA	0	0	0	0.8	0	0.4	1	247.10	0	0	1	1	0	0	1	0	NC	0	1	1B	Inside	0	0
41	42	50-21-5	CC(O)C(O)=O	CC(O)C(O)=O	InChI=1S/C3H6O3/c1-2(4)3(5)6/h2,4H,1H3,(H,5,6)	JVTAAEKCZFNVCJ-UHFFFAOYSA-N	Lactic acid	200-018-0	0	0	0.8	0	#XL_EVAL_ERROR#	0	0	In	0	NC	NA	NA	0	0	0	0	0.8	0.4	0	Inf	0	0	1	0	0	0	0	0	NC	0	0	NC	Inside	0	2
42	43	1166-52-5	CCCCCCCCCCCCOC(=O)C1C=C(O)C(O)=C(O)C=1	CCCCCCCCCCCCOC(=O)C1C=C(O)C(O)=C(O)C=1	InChI=1S/C19H30O5/c1-2-3-4-5-6-7-8-9-10-11-12-24-19(23)15-13-16(20)18(22)17(21)14-15/h13-14,20-22H,2-12H2,1H3	RPWFJAMTCNSJKK-UHFFFAOYSA-N	Lauryl gallate	214-620-6	1	90.9	8.7	1	2.02	1	1	In	1	1A	NA	NA	1	2	1	90.9	8.7	49.8	1	2.02	1	1	1	3	3	1	7	1	1A	1	1	1A	Inside	2	0
43	44	80-54-6	CC(CC1=CC=C(C=C1)C(C)(C)C)C=O	CC(CC1=CC=C(C=C1)C(C)(C)C)C=O	InChI=1S/C14H20O/c1-11(10-15)9-12-5-7-13(8-6-12)14(2,3)4/h5-8,10-11H,9H2,1-4H3	SDQFDHOLCGWZPU-UHFFFAOYSA-N	Lilial	201-289-8	1	14	0.7	1	44.6	0	1	In	1	1B	1	1B	1	1	1	14	0.7	7.35	1	44.60	0	1	1	2	1	1	4	1	1B	1	1	1B	Inside	1	1
44	45	5989-27-5	CC1CC[C@H](CC=1)C(C)=C	CC1CCC(CC=1)C(C)=C	InChI=1S/C10H16/c1-8(2)10-6-4-9(3)5-7-10/h4,10H,1,5-7H2,2-3H3	XMGQYMWWDOXHJM-UHFFFAOYSA-N	D-Limonene	227-813-5	0	4.9	1.3	1	216.7	0	1	In	1	1B	NA	NA	0	0	0	4.9	1.3	3.1	1	216.70	0	1	1	1	0	1	2	1	1B	0	1	1B	Inside	0	1
45	46	78-70-6	CC(C)=CCCC(C)(O)C=C	CC(C)=CCCC(C)(O)C=C	InChI=1S/C10H18O/c1-5-10(4,11)8-6-7-9(2)3/h5,7,11H,1,6,8H2,2-4H3	CDOSHBSSFJOMGT-UHFFFAOYSA-N	Linalool	201-134-4	0	0	7.9	1	68.3	0	1	In	1	1B	NA	NA	1	1	0	0	7.9	3.95	1	68.30	0	1	1	2	0	1	3	1	1B	0	1	1B	Inside	1	1
46	47	93-51-6	CC1C=C(OC)C(O)=CC=1	CC1C=C(OC)C(O)=CC=1	InChI=1S/C8H10O2/c1-6-3-4-7(9)8(5-6)10-2/h3-5,9H,1-2H3	PETRWTHZSKVLRE-UHFFFAOYSA-N	2-Methoxy-p-cresol	202-252-9	0	0	11.5	1	30.8	0	1	In	1	1B	NA	NA	1	2	0	0	11.5	5.75	1	30.80	0	1	1	2	0	1	3	1	1B	0	1	1B	Inside	2	1
47	48	80-62-6	CC(=C)C(=O)OC	CC(=C)C(=O)OC	InChI=1S/C5H8O2/c1-4(2)5(6)7-3/h1H2,2-3H3	VVQNEPGJFQJSBK-UHFFFAOYSA-N	Methyl methacrylate	201-297-1	1	36.7	10	1	479.72	1	0	In	1	1B	NA	NA	1	1	1	36.7	10	23.35	1	479.72	1	0	1	1	2	0	3	1	1B	1	1	1B	Inside	1	1
48	49	101-39-3	CC(=CC1C=CC=CC=1)C=O	CC(=CC1C=CC=CC=1)C=O	InChI=1S/C10H10O/c1-9(8-11)7-10-5-3-2-4-6-10/h2-8H,1H3	VLUMOWNVWOXZAU-UHFFFAOYSA-N	alpha-Methylcinnamaldehyde	202-938-8	1	10.4	28.8	1	40.3	1	1	In	1	1B	NA	NA	1	1	1	10.4	28.8	19.6	1	40.30	1	1	1	2	1	1	4	1	1B	1	1	1B	Inside	1	1
49	50	55-55-0	CNC1C=CC(O)=CC=1.CNC1C=CC(O)=CC=1.OS(O)(=O)=O	CNC1C=CC(O)=CC=1	InChI=1S/C7H9NO/c1-8-6-2-4-7(9)5-3-6/h2-5,8-9H,1H3	ZFIQGRISGKSVAG-UHFFFAOYSA-N	Metol	200-237-1	1	100	44.7	1	12.7	1	1	In	1	1A	NA	NA	1	1	1	100	44.7	72.35	1	12.70	1	1	1	2	3	1	6	1	1A	1	1	1B	Inside	1	1
50	51	5307-14-2	NC1C=C(C(N)=CC=1)[N+]([O-])=O	NC1C=C(C(N)=CC=1)[N+]([O-])=O	InChI=1S/C6H7N3O2/c7-4-1-2-5(8)6(3-4)9(10)11/h1-3H,7-8H2	HVHNMNGARPCGGD-UHFFFAOYSA-N	2-Nitro-p-phenylenediamine	226-164-5	1	93.3	0	1	276.7	1	1	In	1	1A	NA	NA	1	2	1	93.3	0	46.65	1	276.70	1	1	1	1	3	1	5	1	1B	1	1	1B	Inside	2	2
51	52	124-07-2	CCCCCCCC(O)=O	CCCCCCCC(O)=O	InChI=1S/C8H16O2/c1-2-3-4-5-6-7-8(9)10/h2-7H2,1H3,(H,9,10)	WWZKQHOCKIZLMA-UHFFFAOYSA-N	Octanoic acid	204-677-5	0	0	0.9	1	158.7	0	0	In	0	NC	NA	NA	0	0	0	0	0.9	0.45	1	158.70	0	0	1	1	0	0	1	0	NC	0	1	1B	Inside	0	1
52	53	54464-57-2	CC1(C)CCCC2CC(C)C(C)(CC1=2)C(C)=O	CC1(C)CCCC2CC(C)C(C)(CC1=2)C(C)=O	InChI=1S/C16H26O/c1-11-9-13-7-6-8-15(3,4)14(13)10-16(11,5)12(2)17/h11H,6-10H2,1-5H3	FVUGZKDGWGKCFE-UHFFFAOYSA-N	OTNE	259-174-3	0	<5.74	NA	1	21.08	0	1	In	1	1B	0	NC	0	0	0	NA	NA	NA	1	21.08	0	1	1	2	NA	1	3	1	Inconclusive	0	1	1B	Inside	0	0
53	54	87-86-5	OC1C(Cl)=C(Cl)C(Cl)=C(Cl)C=1Cl	OC1C(Cl)=C(Cl)C(Cl)=C(Cl)C=1Cl	InChI=1S/C6HCl5O/c7-1-2(8)4(10)6(12)5(11)3(1)9/h12H	IZUPBVBPLAPZRR-UHFFFAOYSA-N	Pentachlorophenol	201-778-6	1	0	14.5	1	19.04	0	1	In	1	1B	NA	NA	0	0	1	0	14.5	7.25	1	19.04	0	1	1	2	1	1	4	1	1B	1	1	1B	Inside	0	2
54	55	2111-75-3	CC(=C)C1CC=C(CC1)C=O	CC(=C)C1CC=C(CC1)C=O	InChI=1S/C10H14O/c1-8(2)10-5-3-9(7-11)4-6-10/h3,7,10H,1,4-6H2,2H3	RUMOYJJNUMEFDD-UHFFFAOYSA-N	Perillaldehyde	218-302-8	1	31.87	13.8	1	51.4	1	1	In	1	1B	1	1B	1	1	1	31.87	13.8	22.835	1	51.40	1	1	1	2	2	1	5	1	1B	1	1	1B	Inside	1	1
55	56	121-79-9	CCCOC(=O)C1=CC(O)=C(O)C(O)=C1	CCCOC(=O)C1=CC(O)=C(O)C(O)=C1	InChI=1S/C10H12O5/c1-2-3-15-10(14)6-4-7(11)9(13)8(12)5-6/h4-5,11-13H,2-3H2,1H3	ZTHYODDOHIVTJV-UHFFFAOYSA-N	Propyl gallate	204-498-2	1	59.9	26.6	1	32.4	1	1	In	1	1A	NA	NA	1	2	1	59.9	26.6	43.25	1	32.40	1	1	1	2	3	1	6	1	1A	1	1	1B	Inside	2	2
56	57	108-46-3	OC1=CC(O)=CC=C1	OC1=CC(O)=CC=C1	InChI=1S/C6H6O2/c7-5-2-1-3-6(8)4-5/h1-4,7-8H	GHMLBKRAJCXXBS-UHFFFAOYSA-N	Resorcinol	203-585-2	0	1.6	0	1	201.5	0	1	In	1	1B	NA	NA	1	1	0	1.6	0	0.8	1	201.50	0	1	1	1	0	1	2	1	1B	0	1	1B	Inside	1	2
57	58	69-72-7	OC1=CC=CC=C1C(O)=O	OC1=CC=CC=C1C(O)=O	InChI=1S/C7H6O3/c8-6-4-2-1-3-5(6)7(9)10/h1-4,8H,(H,9,10)	YGSDEFSMJLZEOE-UHFFFAOYSA-N	Salicylic acid	200-712-3	0	8.7	1	1	608.9	0	1	Out	1	1B	NA	NA	0	0	0	8.7	1	4.85	1	608.90	0	1	0	1	0	NA	1	Inconclusive	Inconclusive	0	1	1B	Inside	0	2
58	59	59-02-9	CC(C)CCC[C@@H](C)CCC[C@@H](C)CCC[C@]1(C)CCC2C(O1)=C(C)C(C)=C(O)C=2C	CC(C)CCCC(C)CCCC(C)CCCC1(C)CCC2C(O1)=C(C)C(C)=C(O)C=2C	InChI=1S/C29H50O2/c1-20(2)12-9-13-21(3)14-10-15-22(4)16-11-18-29(8)19-17-26-25(7)27(30)23(5)24(6)28(26)31-29/h20-22,30H,9-19H2,1-8H3	GVJHHUAWPYXKBD-UHFFFAOYSA-N	alpha-Tocopherol	200-412-2	0	0	7.1	0	#XL_EVAL_ERROR#	1	1	Out	1	1B	NA	NA	0	0	0	0	7.1	3.55	0	Inf	1	1	0	0	0	NA	0	0	NC	0	0	NC	Inside	0	0
59	60	102-71-6	OCCN(CCO)CCO	OCCN(CCO)CCO	InChI=1S/C6H15NO3/c8-4-1-7(2-5-9)3-6-10/h8-10H,1-6H2	GSEJCLTVZPLZKY-UHFFFAOYSA-N	Triethanolamine	203-049-8	0	0	3.1	1	1718.3	0	0	In	0	NC	NA	NA	0	0	0	0	3.1	1.55	1	1718.30	0	0	1	1	0	0	1	0	NC	0	1	1B	Inside	0	2
60	61	121-33-5	COC1=CC(C=O)=CC=C1O	COC1=CC(C=O)=CC=C1O	InChI=1S/C8H8O3/c1-11-8-4-6(5-9)2-3-7(8)10/h2-5,10H,1H3	MWOOGOJBHIARFG-UHFFFAOYSA-N	Vanillin	204-465-2	0	3.2	0	0	#XL_EVAL_ERROR#	0	1	In	0	NC	NA	NA	0	0	0	3.2	0	1.6	0	Inf	0	1	1	0	0	1	1	0	NC	0	0	NC	Inside	0	2
