# Supplementary material for: A Novel Machine Learning Model and a Web Portal for Predicting the Human Skin Sensitization Effects of Chemical Agents
Source: Toxics. 2024 Nov 7;12(11):803. doi: 10.3390/toxics12110803 (PMC11598222; doi:10.3390/toxics12110803)
Supplement: Supplementary file 1 [file toxics-12-00803-s001.zip › Table S3 - Y-Randomization Results.xlsx]

## Sheet: Y-Randomization Test
Approach	Descriptor + Algorithm	CCR	Sensitivity	Specificity	PPV	NPV	AUC	Coverage	Model Type	Probability Threshold
WES Binary Models- Average from 10 Iterations	ECFP4 + RF	0.713	0.705	0.717	0.899	0.414	0.736	71	calibrated	0.814
	ECFP4 + SVM	0.737	0.727	0.748	0.912	0.439	0.757	71	calibrated	0.796
	ECFP4 + LightGBM	0.553	0.522	0.584	0.821	0.256	0.518	71	calibrated	0.782
WES Multiclass Models - Average from 10 Iterations	Mordred + RF	0.549	0.398	0.702	0.399	0.701	0.552	72.5429	uncalibrated	-
	Mordred + SVM	0.502	0.338	0.671	0.343	0.67	0.49	72.5429	uncalibrated	-
	Mordred + LightGBM	0.502	0.335	0.67	0.336	0.67	0.511	72.5429	uncalibrated	-
